# Supplementary material for: An exposome-wide association study on body mass index in adolescents using the National Health and Nutrition Examination Survey (NHANES) 2003–2004 and 2013–2014 data
Source: Sci Rep. 2022 May 25;12:8856. doi: 10.1038/s41598-022-12459-z (PMC9132896; doi:10.1038/s41598-022-12459-z)
Supplement: Supplementary file 1 — Supplementary Information. [file 41598_2022_12459_MOESM1_ESM.zip]

Archive with 117 entries (66 files):
- SupplementaryMaterial_DataAnalysisDetails - Copy/.Rhistory
- SupplementaryMaterial_DataAnalysisDetails - Copy/.Rproj.user/
- SupplementaryMaterial_DataAnalysisDetails - Copy/.Rproj.user/BD281069/
- SupplementaryMaterial_DataAnalysisDetails - Copy/.Rproj.user/BD281069/bibliography-index/
- SupplementaryMaterial_DataAnalysisDetails - Copy/.Rproj.user/BD281069/ctx/
- SupplementaryMaterial_DataAnalysisDetails - Copy/.Rproj.user/BD281069/explorer-cache/
- SupplementaryMaterial_DataAnalysisDetails - Copy/.Rproj.user/BD281069/pcs/
- SupplementaryMaterial_DataAnalysisDetails - Copy/.Rproj.user/BD281069/pcs/files-pane.pper
- SupplementaryMaterial_DataAnalysisDetails - Copy/.Rproj.user/BD281069/pcs/source-pane.pper
- SupplementaryMaterial_DataAnalysisDetails - Copy/.Rproj.user/BD281069/pcs/windowlayoutstate.pper
- SupplementaryMaterial_DataAnalysisDetails - Copy/.Rproj.user/BD281069/pcs/workbench-pane.pper
- SupplementaryMaterial_DataAnalysisDetails - Copy/.Rproj.user/BD281069/presentation/
- SupplementaryMaterial_DataAnalysisDetails - Copy/.Rproj.user/BD281069/profiles-cache/
- SupplementaryMaterial_DataAnalysisDetails - Copy/.Rproj.user/BD281069/rmd-outputs
- SupplementaryMaterial_DataAnalysisDetails - Copy/.Rproj.user/BD281069/saved_source_markers
- SupplementaryMaterial_DataAnalysisDetails - Copy/.Rproj.user/BD281069/sources/
- SupplementaryMaterial_DataAnalysisDetails - Copy/.Rproj.user/BD281069/sources/per/
- SupplementaryMaterial_DataAnalysisDetails - Copy/.Rproj.user/BD281069/sources/per/t/
- SupplementaryMaterial_DataAnalysisDetails - Copy/.Rproj.user/BD281069/sources/per/t/4B3E1822
- SupplementaryMaterial_DataAnalysisDetails - Copy/.Rproj.user/BD281069/sources/per/t/4B3E1822-contents
- SupplementaryMaterial_DataAnalysisDetails - Copy/.Rproj.user/BD281069/sources/per/u/
- SupplementaryMaterial_DataAnalysisDetails - Copy/.Rproj.user/BD281069/sources/per/u/723ABCA4
- SupplementaryMaterial_DataAnalysisDetails - Copy/.Rproj.user/BD281069/sources/per/u/723ABCA4-contents
- SupplementaryMaterial_DataAnalysisDetails - Copy/.Rproj.user/BD281069/sources/prop/
- SupplementaryMaterial_DataAnalysisDetails - Copy/.Rproj.user/BD281069/sources/prop/5A07838C
- SupplementaryMaterial_DataAnalysisDetails - Copy/.Rproj.user/BD281069/sources/prop/INDEX
- SupplementaryMaterial_DataAnalysisDetails - Copy/.Rproj.user/BD281069/tutorial/
- SupplementaryMaterial_DataAnalysisDetails - Copy/.Rproj.user/BD281069/viewer-cache/
- SupplementaryMaterial_DataAnalysisDetails - Copy/.Rproj.user/F4FF5ED9/
- SupplementaryMaterial_DataAnalysisDetails - Copy/.Rproj.user/F4FF5ED9/bibliography-index/
- SupplementaryMaterial_DataAnalysisDetails - Copy/.Rproj.user/F4FF5ED9/ctx/
- SupplementaryMaterial_DataAnalysisDetails - Copy/.Rproj.user/F4FF5ED9/explorer-cache/
- SupplementaryMaterial_DataAnalysisDetails - Copy/.Rproj.user/F4FF5ED9/pcs/
- SupplementaryMaterial_DataAnalysisDetails - Copy/.Rproj.user/F4FF5ED9/pcs/files-pane.pper
- SupplementaryMaterial_DataAnalysisDetails - Copy/.Rproj.user/F4FF5ED9/pcs/source-pane.pper
- SupplementaryMaterial_DataAnalysisDetails - Copy/.Rproj.user/F4FF5ED9/pcs/windowlayoutstate.pper
- SupplementaryMaterial_DataAnalysisDetails - Copy/.Rproj.user/F4FF5ED9/pcs/workbench-pane.pper
- SupplementaryMaterial_DataAnalysisDetails - Copy/.Rproj.user/F4FF5ED9/presentation/
- SupplementaryMaterial_DataAnalysisDetails - Copy/.Rproj.user/F4FF5ED9/profiles-cache/
- SupplementaryMaterial_DataAnalysisDetails - Copy/.Rproj.user/F4FF5ED9/rmd-outputs
- SupplementaryMaterial_DataAnalysisDetails - Copy/.Rproj.user/F4FF5ED9/saved_source_markers
- SupplementaryMaterial_DataAnalysisDetails - Copy/.Rproj.user/F4FF5ED9/sources/
- SupplementaryMaterial_DataAnalysisDetails - Copy/.Rproj.user/F4FF5ED9/sources/per/
- SupplementaryMaterial_DataAnalysisDetails - Copy/.Rproj.user/F4FF5ED9/sources/per/t/
- SupplementaryMaterial_DataAnalysisDetails - Copy/.Rproj.user/F4FF5ED9/sources/per/u/
- SupplementaryMaterial_DataAnalysisDetails - Copy/.Rproj.user/F4FF5ED9/sources/prop/
- SupplementaryMaterial_DataAnalysisDetails - Copy/.Rproj.user/F4FF5ED9/sources/prop/05294E56
- SupplementaryMaterial_DataAnalysisDetails - Copy/.Rproj.user/F4FF5ED9/sources/prop/0A469215
- SupplementaryMaterial_DataAnalysisDetails - Copy/.Rproj.user/F4FF5ED9/sources/prop/0A51081F
- SupplementaryMaterial_DataAnalysisDetails - Copy/.Rproj.user/F4FF5ED9/sources/prop/2628CE4A
- SupplementaryMaterial_DataAnalysisDetails - Copy/.Rproj.user/F4FF5ED9/sources/prop/4DE3DCCE
- SupplementaryMaterial_DataAnalysisDetails - Copy/.Rproj.user/F4FF5ED9/sources/prop/67FF8A99
- SupplementaryMaterial_DataAnalysisDetails - Copy/.Rproj.user/F4FF5ED9/sources/prop/A67BA5FA
- SupplementaryMaterial_DataAnalysisDetails - Copy/.Rproj.user/F4FF5ED9/sources/prop/AA1F56BE
- SupplementaryMaterial_DataAnalysisDetails - Copy/.Rproj.user/F4FF5ED9/sources/prop/C19B2C45
- SupplementaryMaterial_DataAnalysisDetails - Copy/.Rproj.user/F4FF5ED9/sources/prop/E8CDC82F
- SupplementaryMaterial_DataAnalysisDetails - Copy/.Rproj.user/F4FF5ED9/sources/prop/F4716E7E
- SupplementaryMaterial_DataAnalysisDetails - Copy/.Rproj.user/F4FF5ED9/sources/prop/INDEX
- SupplementaryMaterial_DataAnalysisDetails - Copy/.Rproj.user/F4FF5ED9/tutorial/
- SupplementaryMaterial_DataAnalysisDetails - Copy/.Rproj.user/F4FF5ED9/viewer-cache/
- SupplementaryMaterial_DataAnalysisDetails - Copy/.Rproj.user/shared/
- SupplementaryMaterial_DataAnalysisDetails - Copy/.Rproj.user/shared/notebooks/
- SupplementaryMaterial_DataAnalysisDetails - Copy/.Rproj.user/shared/notebooks/2D1CA4C9-S1_DataPrepR1/
- SupplementaryMaterial_DataAnalysisDetails - Copy/.Rproj.user/shared/notebooks/2D1CA4C9-S1_DataPrepR1/1/
- SupplementaryMaterial_DataAnalysisDetails - Copy/.Rproj.user/shared/notebooks/2D1CA4C9-S1_DataPrepR1/1/s/
- SupplementaryMaterial_DataAnalysisDetails - Copy/.Rproj.user/shared/notebooks/2D1CA4C9-S1_DataPrepR1/1/s/c9apaqkhwypkb/
- SupplementaryMaterial_DataAnalysisDetails - Copy/.Rproj.user/shared/notebooks/2D1CA4C9-S1_DataPrepR1/1/s/c9apaqkhwypkb/000002.csv
- SupplementaryMaterial_DataAnalysisDetails - Copy/.Rproj.user/shared/notebooks/2D1CA4C9-S1_DataPrepR1/1/s/c9apaqkhwypkb/000003.error
- SupplementaryMaterial_DataAnalysisDetails - Copy/.Rproj.user/shared/notebooks/2D1CA4C9-S1_DataPrepR1/1/s/chunks.json
- SupplementaryMaterial_DataAnalysisDetails - Copy/.Rproj.user/shared/notebooks/D8FB7520-S3_SensitivityAnalysisR1/
- SupplementaryMaterial_DataAnalysisDetails - Copy/.Rproj.user/shared/notebooks/D8FB7520-S3_SensitivityAnalysisR1/1/
- SupplementaryMaterial_DataAnalysisDetails - Copy/.Rproj.user/shared/notebooks/D8FB7520-S3_SensitivityAnalysisR1/1/s/
- SupplementaryMaterial_DataAnalysisDetails - Copy/.Rproj.user/shared/notebooks/D8FB7520-S3_SensitivityAnalysisR1/1/s/c0jx3vmxiuqit/
- SupplementaryMaterial_DataAnalysisDetails - Copy/.Rproj.user/shared/notebooks/D8FB7520-S3_SensitivityAnalysisR1/1/s/c0jx3vmxiuqit/000002.csv
- SupplementaryMaterial_DataAnalysisDetails - Copy/.Rproj.user/shared/notebooks/D8FB7520-S3_SensitivityAnalysisR1/1/s/c0jx3vmxiuqit/000003.error
- SupplementaryMaterial_DataAnalysisDetails - Copy/.Rproj.user/shared/notebooks/D8FB7520-S3_SensitivityAnalysisR1/1/s/chunks.json
- SupplementaryMaterial_DataAnalysisDetails - Copy/.Rproj.user/shared/notebooks/E5F9676C-S2_RegAnalysisR1/
- SupplementaryMaterial_DataAnalysisDetails - Copy/.Rproj.user/shared/notebooks/E5F9676C-S2_RegAnalysisR1/1/
- SupplementaryMaterial_DataAnalysisDetails - Copy/.Rproj.user/shared/notebooks/E5F9676C-S2_RegAnalysisR1/1/F4FF5ED97D083E19/
- SupplementaryMaterial_DataAnalysisDetails - Copy/.Rproj.user/shared/notebooks/E5F9676C-S2_RegAnalysisR1/1/F4FF5ED97D083E19/chunks.json
- SupplementaryMaterial_DataAnalysisDetails - Copy/.Rproj.user/shared/notebooks/E5F9676C-S2_RegAnalysisR1/1/s/
- SupplementaryMaterial_DataAnalysisDetails - Copy/.Rproj.user/shared/notebooks/E5F9676C-S2_RegAnalysisR1/1/s/c558kmb2egbl5/
- SupplementaryMaterial_DataAnalysisDetails - Copy/.Rproj.user/shared/notebooks/E5F9676C-S2_RegAnalysisR1/1/s/c558kmb2egbl5/000002.csv
- SupplementaryMaterial_DataAnalysisDetails - Copy/.Rproj.user/shared/notebooks/E5F9676C-S2_RegAnalysisR1/1/s/cdwl6dwtmt3xl/
- SupplementaryMaterial_DataAnalysisDetails - Copy/.Rproj.user/shared/notebooks/E5F9676C-S2_RegAnalysisR1/1/s/cdwl6dwtmt3xl/000002.csv
- SupplementaryMaterial_DataAnalysisDetails - Copy/.Rproj.user/shared/notebooks/E5F9676C-S2_RegAnalysisR1/1/s/cdwl6dwtmt3xl/000003.error
- SupplementaryMaterial_DataAnalysisDetails - Copy/.Rproj.user/shared/notebooks/E5F9676C-S2_RegAnalysisR1/1/s/cdwl6dwtmt3xl_t/
- SupplementaryMaterial_DataAnalysisDetails - Copy/.Rproj.user/shared/notebooks/E5F9676C-S2_RegAnalysisR1/1/s/cpu9lfk1ajukz/
- SupplementaryMaterial_DataAnalysisDetails - Copy/.Rproj.user/shared/notebooks/E5F9676C-S2_RegAnalysisR1/1/s/cpu9lfk1ajukz/000002.csv
- SupplementaryMaterial_DataAnalysisDetails - Copy/.Rproj.user/shared/notebooks/patch-chunk-names
- SupplementaryMaterial_DataAnalysisDetails - Copy/.Rproj.user/shared/notebooks/paths
- SupplementaryMaterial_DataAnalysisDetails - Copy/CorrCoefficientsResults/
- SupplementaryMaterial_DataAnalysisDetails - Copy/CorrCoefficientsResults/correlation03_all.csv
- SupplementaryMaterial_DataAnalysisDetails - Copy/CorrCoefficientsResults/correlation13_all.csv
- SupplementaryMaterial_DataAnalysisDetails - Copy/figures/
- SupplementaryMaterial_DataAnalysisDetails - Copy/figures/figure3.png
- SupplementaryMaterial_DataAnalysisDetails - Copy/figures/figure4.png
- SupplementaryMaterial_DataAnalysisDetails - Copy/figures/figure5.png
- SupplementaryMaterial_DataAnalysisDetails - Copy/figures/figure6.png
- SupplementaryMaterial_DataAnalysisDetails - Copy/functions/
- SupplementaryMaterial_DataAnalysisDetails - Copy/functions/corrs_function.R
- SupplementaryMaterial_DataAnalysisDetails - Copy/functions/tables_functions.R
- SupplementaryMaterial_DataAnalysisDetails - Copy/ReadME.txt
- SupplementaryMaterial_DataAnalysisDetails - Copy/rendering_final.R
- SupplementaryMaterial_DataAnalysisDetails - Copy/S0_DataDownloadR1.Rmd
- SupplementaryMaterial_DataAnalysisDetails - Copy/S1_DataPrepR1.Rmd
- SupplementaryMaterial_DataAnalysisDetails - Copy/S2_RegAnalysisR1.Rmd
- SupplementaryMaterial_DataAnalysisDetails - Copy/S3_SensitivityAnalysisR1.Rmd
- SupplementaryMaterial_DataAnalysisDetails - Copy/Supplementary_material.Rproj
- SupplementaryMaterial_DataAnalysisDetails - Copy/template.docx
- SupplementaryMaterial_DataAnalysisDetails - Copy/vars_summary_used.csv
- SupplementaryMaterial_DataAnalysisDetails - Copy/wordoutput/
- SupplementaryMaterial_DataAnalysisDetails - Copy/wordoutput/DataDownload.docx
- SupplementaryMaterial_DataAnalysisDetails - Copy/wordoutput/S1_DataPrep.docx
- SupplementaryMaterial_DataAnalysisDetails - Copy/wordoutput/S2_RegAnalysis.docx
- SupplementaryMaterial_DataAnalysisDetails - Copy/wordoutput/S3_SensitivityAnalysis.docx
- S2_RegAnalysis1.docx
