# Supplementary material for: An exposome-wide association study on body mass index in adolescents using the National Health and Nutrition Examination Survey (NHANES) 2003–2004 and 2013–2014 data
Source: Sci Rep. 2022 May 25;12:8856. doi: 10.1038/s41598-022-12459-z (PMC9132896; doi:10.1038/s41598-022-12459-z)
Supplement: Supplementary file 1 — Supplementary Information. [file 41598_2022_12459_MOESM1_ESM.zip › SupplementaryMaterial_DataAnalysisDetails - Copy/CorrCoefficientsResults/correlation03_all.csv]

var_from	var_to	corr
Alcohol (gm)	Alpha-carotene (mcg)	0.0577
Added alpha-tocopherol (Vitamin E) (mg)	Alpha-carotene (mcg)	0.0819
Triglycerides (mmol/L)	Alpha-carotene (mcg)	-0.0024
Lutein + zeaxanthin (mcg)	Alpha-carotene (mcg)	0.4843
Riboflavin (Vitamin B2) (mg)	Alpha-carotene (mcg)	0.2197
Vitamin E as alpha-tocopherol (mg)	Alpha-carotene (mcg)	0.2564
Chloride (mmol/L)	Alpha-carotene (mcg)	0.0092
Added vitamin B12 (mcg)	Alpha-carotene (mcg)	0.0472
PFA 18:4 (Octadecatetraenoic) (gm)	Alpha-carotene (mcg)	0.0964
Total Folate (mcg)	Alpha-carotene (mcg)	0.2859
Red cell distribution width (%)	Alpha-carotene (mcg)	-0.0725
Basophils percent (%)	Alpha-carotene (mcg)	-0.0225
Beta-carotene (mcg)	Alpha-carotene (mcg)	0.443
Vitamin B6 (mg)	Alpha-carotene (mcg)	0.2479
Theobromine (mg)	Alpha-carotene (mcg)	0.0373
Niacin (mg)	Alpha-carotene (mcg)	0.1968
Iron (mg)	Alpha-carotene (mcg)	0.2362
Basophils number	Alpha-carotene (mcg)	0.0279
Caffeine (mg)	Alpha-carotene (mcg)	0.035
Lactate dehydrogenase LDH (U/L)	Alpha-carotene (mcg)	-0.0844
Globulin (g/L)	Alpha-carotene (mcg)	0.0019
Lymphocyte percent (%)	Alpha-carotene (mcg)	-0.0418
Platelet count SI (1000 cells/uL)	Alpha-carotene (mcg)	0.02
Bicarbonate (mmol/L)	Alpha-carotene (mcg)	-0.0342
Total protein (g/L)	Alpha-carotene (mcg)	0.0438
Albumin, urine (mg/L) SI	Alpha-carotene (mcg)	-0.0144
Calcium (mg)	Alpha-carotene (mcg)	0.2611
Mean platelet volume (fL)	Alpha-carotene (mcg)	-0.0439
Vitamin B12 (mcg)	Alpha-carotene (mcg)	0.1832
Glycohemoglobin (%)	Alpha-carotene (mcg)	-0.0743
Hematocrit (%)	Alpha-carotene (mcg)	-0.007
Sodium (mg)	Alpha-carotene (mcg)	0.2659
Carbohydrate (gm)	Alpha-carotene (mcg)	0.2175
Red blood cell count (million cells/uL)	Alpha-carotene (mcg)	-0.083
Energy (kcal)	Alpha-carotene (mcg)	0.2359
Segmented neutrophils number	Alpha-carotene (mcg)	0.0861
Folic acid (mcg)	Alpha-carotene (mcg)	0.1302
Retinol (mcg)	Alpha-carotene (mcg)	0.072
Cholesterol (mg)	Alpha-carotene (mcg)	0.2165
Protein (gm)	Alpha-carotene (mcg)	0.2297
Total sugars (gm)	Alpha-carotene (mcg)	0.1542
MFA 22:1 (Docosenoic) (gm)	Alpha-carotene (mcg)	0.1559
Osmolality (mmol/Kg)	Alpha-carotene (mcg)	-0.0018
Blood urea nitrogen (mmol/L)	Alpha-carotene (mcg)	-0.0168
Gamma glutamyl transferase (U/L)	Alpha-carotene (mcg)	0.0035
Monocyte percent (%)	Alpha-carotene (mcg)	-0.0635
Total saturated fatty acids (gm)	Alpha-carotene (mcg)	0.1948
Copper (mg)	Alpha-carotene (mcg)	0.2904
PFA 18:2 (Octadecadienoic) (gm)	Alpha-carotene (mcg)	0.2264
SFA 12:0 (Dodecanoic) (gm)	Alpha-carotene (mcg)	0.2156
Iron, refigerated (umol/L)	Alpha-carotene (mcg)	-0.0384
Phosphorus (mg)	Alpha-carotene (mcg)	0.2377
Food folate (mcg)	Alpha-carotene (mcg)	0.3675
SFA 18:0 (Octadecanoic) (gm)	Alpha-carotene (mcg)	0.1769
Hemoglobin (g/dL)	Alpha-carotene (mcg)	0.0011
SFA 14:0 (Tetradecanoic) (gm)	Alpha-carotene (mcg)	0.1868
White blood cell count (1000 cells/uL)	Alpha-carotene (mcg)	0.0858
Lymphocyte number	Alpha-carotene (mcg)	0.0423
Vitamin A, RAE (mcg)	Alpha-carotene (mcg)	0.2447
PFA 22:6 (Docosahexaenoic) (gm)	Alpha-carotene (mcg)	0.1346
Sodium (mmol/L)	Alpha-carotene (mcg)	-0.0022
SFA 8:0 (Octanoic) (gm)	Alpha-carotene (mcg)	0.1154
MFA 16:1 (Hexadecenoic) (gm)	Alpha-carotene (mcg)	0.1415
Thiamin (Vitamin B1) (mg)	Alpha-carotene (mcg)	0.2596
Eosinophils number	Alpha-carotene (mcg)	0.0459
Beta-cryptoxanthin (mcg)	Alpha-carotene (mcg)	0.4883
Dietary fiber (gm)	Alpha-carotene (mcg)	0.2819
Eosinophils percent (%)	Alpha-carotene (mcg)	0.0505
Total calcium (mmol/L)	Alpha-carotene (mcg)	0.0546
Lycopene (mcg)	Alpha-carotene (mcg)	0.2046
Moisture (gm)	Alpha-carotene (mcg)	0.1869
Potassium (mg)	Alpha-carotene (mcg)	0.3018
Total fat (gm)	Alpha-carotene (mcg)	0.1993
Aspartate aminotransferase AST (U/L)	Alpha-carotene (mcg)	0.0137
SFA 16:0 (Hexadecanoic) (gm)	Alpha-carotene (mcg)	0.2041
Creatinine (mg/dL)	Alpha-carotene (mcg)	-0.0548
PFA 18:3 (Octadecatrienoic) (gm)	Alpha-carotene (mcg)	0.2879
Uric acid (umol/L)	Alpha-carotene (mcg)	-0.1073
MFA 18:1 (Octadecenoic) (gm)	Alpha-carotene (mcg)	0.1836
Zinc (mg)	Alpha-carotene (mcg)	0.2359
PFA 20:4 (Eicosatetraenoic) (gm)	Alpha-carotene (mcg)	0.1498
Alkaline phosphotase (U/L)	Alpha-carotene (mcg)	-0.1202
MFA 20:1 (Eicosenoic) (gm)	Alpha-carotene (mcg)	0.2085
SFA 4:0 (Butanoic) (gm)	Alpha-carotene (mcg)	0.1624
PFA 20:5 (Eicosapentaenoic) (gm)	Alpha-carotene (mcg)	0.0906
Folate, DFE (mcg)	Alpha-carotene (mcg)	0.2589
Glucose, serum (mmol/L)	Alpha-carotene (mcg)	0.001
Potassium (mmol/L)	Alpha-carotene (mcg)	-0.0786
Vitamin K (mcg)	Alpha-carotene (mcg)	0.3192
SFA 6:0 (Hexanoic) (gm)	Alpha-carotene (mcg)	0.1685
Segmented neutrophils percent (%)	Alpha-carotene (mcg)	0.0597
Selenium (mcg)	Alpha-carotene (mcg)	0.2343
Phosphorus (mmol/L)	Alpha-carotene (mcg)	-0.0151
Cholesterol (mmol/L)	Alpha-carotene (mcg)	-0.0019
Albumin (g/L)	Alpha-carotene (mcg)	0.0531
Magnesium (mg)	Alpha-carotene (mcg)	0.3104
Total monounsaturated fatty acids (gm)	Alpha-carotene (mcg)	0.1823
Total polyunsaturated fatty acids (gm)	Alpha-carotene (mcg)	0.2288
Mean cell hemoglobin (pg)	Alpha-carotene (mcg)	0.1204
Vitamin C (mg)	Alpha-carotene (mcg)	0.3528
SFA 10:0 (Decanoic) (gm)	Alpha-carotene (mcg)	0.1797
PFA 22:5 (Docosapentaenoic) (gm)	Alpha-carotene (mcg)	0.0406
Mean cell volume (fL)	Alpha-carotene (mcg)	0.1317
Bilirubin, total (umol/L)	Alpha-carotene (mcg)	-0.048
Monocyte number	Alpha-carotene (mcg)	0.0147
Cotinine (ng/mL)	Alpha-carotene (mcg)	-0.0623
Alanine aminotransferase ALT (U/L)	Alpha-carotene (mcg)	0.0432
SFA 10:0 (Decanoic) (gm)	Alcohol (gm)	-0.037
Vitamin E as alpha-tocopherol (mg)	Alcohol (gm)	-0.0104
Aspartate aminotransferase AST (U/L)	Alcohol (gm)	-0.0369
Moisture (gm)	Alcohol (gm)	0.1528
Iron (mg)	Alcohol (gm)	0.0649
PFA 20:5 (Eicosapentaenoic) (gm)	Alcohol (gm)	0.0755
Folic acid (mcg)	Alcohol (gm)	0.0022
Alkaline phosphotase (U/L)	Alcohol (gm)	-0.1035
Potassium (mmol/L)	Alcohol (gm)	-0.0368
Selenium (mcg)	Alcohol (gm)	0.0838
Red cell distribution width (%)	Alcohol (gm)	-0.0481
SFA 16:0 (Hexadecanoic) (gm)	Alcohol (gm)	-0.0176
Food folate (mcg)	Alcohol (gm)	0.1048
Cholesterol (mg)	Alcohol (gm)	0.0232
Basophils percent (%)	Alcohol (gm)	-0.0241
SFA 8:0 (Octanoic) (gm)	Alcohol (gm)	-0.0487
Lymphocyte percent (%)	Alcohol (gm)	-0.078
Gamma glutamyl transferase (U/L)	Alcohol (gm)	0.0278
Total Folate (mcg)	Alcohol (gm)	0.078
Thiamin (Vitamin B1) (mg)	Alcohol (gm)	0.0489
MFA 22:1 (Docosenoic) (gm)	Alcohol (gm)	0.0284
Energy (kcal)	Alcohol (gm)	0.1106
Added vitamin B12 (mcg)	Alcohol (gm)	-0.0739
Zinc (mg)	Alcohol (gm)	0.0621
Uric acid (umol/L)	Alcohol (gm)	0.0183
Total protein (g/L)	Alcohol (gm)	-0.0211
Platelet count SI (1000 cells/uL)	Alcohol (gm)	-0.08
Albumin, urine (mg/L) SI	Alcohol (gm)	-0.042
Segmented neutrophils number	Alcohol (gm)	0.0568
Added alpha-tocopherol (Vitamin E) (mg)	Alcohol (gm)	-0.0088
Total calcium (mmol/L)	Alcohol (gm)	-0.0398
Segmented neutrophils percent (%)	Alcohol (gm)	0.0357
SFA 12:0 (Dodecanoic) (gm)	Alcohol (gm)	-0.0086
PFA 22:5 (Docosapentaenoic) (gm)	Alcohol (gm)	0.1381
Total monounsaturated fatty acids (gm)	Alcohol (gm)	-0.0085
Hemoglobin (g/dL)	Alcohol (gm)	0.0822
Vitamin B6 (mg)	Alcohol (gm)	0.1161
Phosphorus (mg)	Alcohol (gm)	0.0714
Copper (mg)	Alcohol (gm)	0.077
Retinol (mcg)	Alcohol (gm)	-0.0757
Eosinophils percent (%)	Alcohol (gm)	0.0454
Sodium (mg)	Alcohol (gm)	0.0946
Mean cell hemoglobin (pg)	Alcohol (gm)	0.0748
Vitamin A, RAE (mcg)	Alcohol (gm)	-0.0675
Total polyunsaturated fatty acids (gm)	Alcohol (gm)	-0.0094
Riboflavin (Vitamin B2) (mg)	Alcohol (gm)	0.0423
PFA 20:4 (Eicosatetraenoic) (gm)	Alcohol (gm)	0.0648
Red blood cell count (million cells/uL)	Alcohol (gm)	0.0311
Niacin (mg)	Alcohol (gm)	0.1277
Glycohemoglobin (%)	Alcohol (gm)	-0.0961
Albumin (g/L)	Alcohol (gm)	0.0136
PFA 22:6 (Docosahexaenoic) (gm)	Alcohol (gm)	0.0731
Triglycerides (mmol/L)	Alcohol (gm)	-0.0014
SFA 18:0 (Octadecanoic) (gm)	Alcohol (gm)	-0.0136
Basophils number	Alcohol (gm)	0.0056
Chloride (mmol/L)	Alcohol (gm)	-0.0304
Total saturated fatty acids (gm)	Alcohol (gm)	-0.0229
Monocyte number	Alcohol (gm)	0.0838
Cotinine (ng/mL)	Alcohol (gm)	0.1747
Iron, refigerated (umol/L)	Alcohol (gm)	0.0492
Mean cell volume (fL)	Alcohol (gm)	0.1091
Folate, DFE (mcg)	Alcohol (gm)	0.0672
SFA 6:0 (Hexanoic) (gm)	Alcohol (gm)	-0.0447
Blood urea nitrogen (mmol/L)	Alcohol (gm)	0.0445
Theobromine (mg)	Alcohol (gm)	-0.0313
Hematocrit (%)	Alcohol (gm)	0.0922
Vitamin B12 (mcg)	Alcohol (gm)	0.0128
Beta-carotene (mcg)	Alcohol (gm)	0.024
Calcium (mg)	Alcohol (gm)	0.0134
Bicarbonate (mmol/L)	Alcohol (gm)	0.0405
Monocyte percent (%)	Alcohol (gm)	0.0287
MFA 20:1 (Eicosenoic) (gm)	Alcohol (gm)	0.0228
Caffeine (mg)	Alcohol (gm)	0.0339
Globulin (g/L)	Alcohol (gm)	-0.0353
Osmolality (mmol/Kg)	Alcohol (gm)	0.0125
SFA 4:0 (Butanoic) (gm)	Alcohol (gm)	-0.0479
Beta-cryptoxanthin (mcg)	Alcohol (gm)	0.0765
SFA 14:0 (Tetradecanoic) (gm)	Alcohol (gm)	-0.0198
Protein (gm)	Alcohol (gm)	0.0943
Alanine aminotransferase ALT (U/L)	Alcohol (gm)	-0.0449
Mean platelet volume (fL)	Alcohol (gm)	0.075
Lutein + zeaxanthin (mcg)	Alcohol (gm)	0.0357
Potassium (mg)	Alcohol (gm)	0.083
Total fat (gm)	Alcohol (gm)	-0.0173
Creatinine (mg/dL)	Alcohol (gm)	0.0957
PFA 18:3 (Octadecatrienoic) (gm)	Alcohol (gm)	-0.0041
Lymphocyte number	Alcohol (gm)	-0.0159
Glucose, serum (mmol/L)	Alcohol (gm)	-0.0274
MFA 18:1 (Octadecenoic) (gm)	Alcohol (gm)	-0.007
White blood cell count (1000 cells/uL)	Alcohol (gm)	0.0579
Lactate dehydrogenase LDH (U/L)	Alcohol (gm)	-0.0763
Vitamin C (mg)	Alcohol (gm)	0.0338
Cholesterol (mmol/L)	Alcohol (gm)	-0.0551
Eosinophils number	Alcohol (gm)	0.0443
Vitamin K (mcg)	Alcohol (gm)	0.0157
PFA 18:2 (Octadecadienoic) (gm)	Alcohol (gm)	-0.0094
PFA 18:4 (Octadecatetraenoic) (gm)	Alcohol (gm)	-0.0131
Phosphorus (mmol/L)	Alcohol (gm)	-0.0746
Carbohydrate (gm)	Alcohol (gm)	0.0661
MFA 16:1 (Hexadecenoic) (gm)	Alcohol (gm)	0.0185
Lycopene (mcg)	Alcohol (gm)	0.0461
Sodium (mmol/L)	Alcohol (gm)	0.0037
Dietary fiber (gm)	Alcohol (gm)	-0.0273
Total sugars (gm)	Alcohol (gm)	-3e-04
Bilirubin, total (umol/L)	Alcohol (gm)	0.0393
Magnesium (mg)	Alcohol (gm)	0.0943
Total Folate (mcg)	Added alpha-tocopherol (Vitamin E) (mg)	0.1505
SFA 12:0 (Dodecanoic) (gm)	Added alpha-tocopherol (Vitamin E) (mg)	0.0444
PFA 20:4 (Eicosatetraenoic) (gm)	Added alpha-tocopherol (Vitamin E) (mg)	-0.0066
Lymphocyte percent (%)	Added alpha-tocopherol (Vitamin E) (mg)	-0.0247
Magnesium (mg)	Added alpha-tocopherol (Vitamin E) (mg)	0.1191
Niacin (mg)	Added alpha-tocopherol (Vitamin E) (mg)	0.1277
PFA 22:5 (Docosapentaenoic) (gm)	Added alpha-tocopherol (Vitamin E) (mg)	-0.0091
White blood cell count (1000 cells/uL)	Added alpha-tocopherol (Vitamin E) (mg)	0.0162
Beta-cryptoxanthin (mcg)	Added alpha-tocopherol (Vitamin E) (mg)	0.0747
Retinol (mcg)	Added alpha-tocopherol (Vitamin E) (mg)	0.0526
Folic acid (mcg)	Added alpha-tocopherol (Vitamin E) (mg)	0.0669
PFA 18:3 (Octadecatrienoic) (gm)	Added alpha-tocopherol (Vitamin E) (mg)	-0.0042
Sodium (mg)	Added alpha-tocopherol (Vitamin E) (mg)	0.0138
Folate, DFE (mcg)	Added alpha-tocopherol (Vitamin E) (mg)	0.1562
Potassium (mmol/L)	Added alpha-tocopherol (Vitamin E) (mg)	0.0128
Vitamin B12 (mcg)	Added alpha-tocopherol (Vitamin E) (mg)	0.1178
Chloride (mmol/L)	Added alpha-tocopherol (Vitamin E) (mg)	0.0456
Alkaline phosphotase (U/L)	Added alpha-tocopherol (Vitamin E) (mg)	0.0104
Vitamin A, RAE (mcg)	Added alpha-tocopherol (Vitamin E) (mg)	0.0734
Basophils percent (%)	Added alpha-tocopherol (Vitamin E) (mg)	-0.0176
Platelet count SI (1000 cells/uL)	Added alpha-tocopherol (Vitamin E) (mg)	-0.0186
Total sugars (gm)	Added alpha-tocopherol (Vitamin E) (mg)	-0.0328
Iron (mg)	Added alpha-tocopherol (Vitamin E) (mg)	0.1371
Added vitamin B12 (mcg)	Added alpha-tocopherol (Vitamin E) (mg)	0.2775
Aspartate aminotransferase AST (U/L)	Added alpha-tocopherol (Vitamin E) (mg)	0.0259
SFA 4:0 (Butanoic) (gm)	Added alpha-tocopherol (Vitamin E) (mg)	0.0404
Mean cell hemoglobin (pg)	Added alpha-tocopherol (Vitamin E) (mg)	0.0602
Segmented neutrophils percent (%)	Added alpha-tocopherol (Vitamin E) (mg)	0.0406
MFA 16:1 (Hexadecenoic) (gm)	Added alpha-tocopherol (Vitamin E) (mg)	-0.0145
Lutein + zeaxanthin (mcg)	Added alpha-tocopherol (Vitamin E) (mg)	0.054
Beta-carotene (mcg)	Added alpha-tocopherol (Vitamin E) (mg)	0.0396
Caffeine (mg)	Added alpha-tocopherol (Vitamin E) (mg)	-0.0126
Cholesterol (mg)	Added alpha-tocopherol (Vitamin E) (mg)	0.0093
Albumin (g/L)	Added alpha-tocopherol (Vitamin E) (mg)	0.0345
Riboflavin (Vitamin B2) (mg)	Added alpha-tocopherol (Vitamin E) (mg)	0.1261
Copper (mg)	Added alpha-tocopherol (Vitamin E) (mg)	0.0968
Total fat (gm)	Added alpha-tocopherol (Vitamin E) (mg)	-0.0041
Globulin (g/L)	Added alpha-tocopherol (Vitamin E) (mg)	0.0256
Moisture (gm)	Added alpha-tocopherol (Vitamin E) (mg)	-0.0397
Dietary fiber (gm)	Added alpha-tocopherol (Vitamin E) (mg)	0.083
Osmolality (mmol/Kg)	Added alpha-tocopherol (Vitamin E) (mg)	0.0271
MFA 18:1 (Octadecenoic) (gm)	Added alpha-tocopherol (Vitamin E) (mg)	-0.0126
Hemoglobin (g/dL)	Added alpha-tocopherol (Vitamin E) (mg)	0.0511
Protein (gm)	Added alpha-tocopherol (Vitamin E) (mg)	0.0278
Vitamin E as alpha-tocopherol (mg)	Added alpha-tocopherol (Vitamin E) (mg)	0.1546
Iron, refigerated (umol/L)	Added alpha-tocopherol (Vitamin E) (mg)	0.0625
Vitamin B6 (mg)	Added alpha-tocopherol (Vitamin E) (mg)	0.1898
SFA 6:0 (Hexanoic) (gm)	Added alpha-tocopherol (Vitamin E) (mg)	0.0372
Total saturated fatty acids (gm)	Added alpha-tocopherol (Vitamin E) (mg)	-0.0019
Red blood cell count (million cells/uL)	Added alpha-tocopherol (Vitamin E) (mg)	0.0131
Calcium (mg)	Added alpha-tocopherol (Vitamin E) (mg)	0.0747
Eosinophils number	Added alpha-tocopherol (Vitamin E) (mg)	0.029
Monocyte number	Added alpha-tocopherol (Vitamin E) (mg)	-0.0335
Food folate (mcg)	Added alpha-tocopherol (Vitamin E) (mg)	0.0689
Potassium (mg)	Added alpha-tocopherol (Vitamin E) (mg)	0.0566
Mean platelet volume (fL)	Added alpha-tocopherol (Vitamin E) (mg)	0.0464
Uric acid (umol/L)	Added alpha-tocopherol (Vitamin E) (mg)	-0.0279
Cotinine (ng/mL)	Added alpha-tocopherol (Vitamin E) (mg)	-0.1049
Segmented neutrophils number	Added alpha-tocopherol (Vitamin E) (mg)	0.0285
SFA 10:0 (Decanoic) (gm)	Added alpha-tocopherol (Vitamin E) (mg)	0.0343
Carbohydrate (gm)	Added alpha-tocopherol (Vitamin E) (mg)	0.0213
Triglycerides (mmol/L)	Added alpha-tocopherol (Vitamin E) (mg)	0.0938
Vitamin C (mg)	Added alpha-tocopherol (Vitamin E) (mg)	0.0789
MFA 20:1 (Eicosenoic) (gm)	Added alpha-tocopherol (Vitamin E) (mg)	0.0085
Creatinine (mg/dL)	Added alpha-tocopherol (Vitamin E) (mg)	-0.0492
Basophils number	Added alpha-tocopherol (Vitamin E) (mg)	-0.0606
Thiamin (Vitamin B1) (mg)	Added alpha-tocopherol (Vitamin E) (mg)	0.1312
Glucose, serum (mmol/L)	Added alpha-tocopherol (Vitamin E) (mg)	-0.0173
Vitamin K (mcg)	Added alpha-tocopherol (Vitamin E) (mg)	0.0188
SFA 14:0 (Tetradecanoic) (gm)	Added alpha-tocopherol (Vitamin E) (mg)	0.0117
Bicarbonate (mmol/L)	Added alpha-tocopherol (Vitamin E) (mg)	0.0114
PFA 18:2 (Octadecadienoic) (gm)	Added alpha-tocopherol (Vitamin E) (mg)	0.0042
Selenium (mcg)	Added alpha-tocopherol (Vitamin E) (mg)	0.0439
Glycohemoglobin (%)	Added alpha-tocopherol (Vitamin E) (mg)	0.0046
SFA 8:0 (Octanoic) (gm)	Added alpha-tocopherol (Vitamin E) (mg)	0.0415
Bilirubin, total (umol/L)	Added alpha-tocopherol (Vitamin E) (mg)	0.0572
Hematocrit (%)	Added alpha-tocopherol (Vitamin E) (mg)	0.0446
SFA 16:0 (Hexadecanoic) (gm)	Added alpha-tocopherol (Vitamin E) (mg)	-0.0072
Eosinophils percent (%)	Added alpha-tocopherol (Vitamin E) (mg)	-0.0279
Cholesterol (mmol/L)	Added alpha-tocopherol (Vitamin E) (mg)	0.0099
Theobromine (mg)	Added alpha-tocopherol (Vitamin E) (mg)	0.0332
Red cell distribution width (%)	Added alpha-tocopherol (Vitamin E) (mg)	-0.0774
Lycopene (mcg)	Added alpha-tocopherol (Vitamin E) (mg)	-0.0077
Mean cell volume (fL)	Added alpha-tocopherol (Vitamin E) (mg)	0.0663
Gamma glutamyl transferase (U/L)	Added alpha-tocopherol (Vitamin E) (mg)	-0.0051
Total calcium (mmol/L)	Added alpha-tocopherol (Vitamin E) (mg)	-0.0067
Phosphorus (mmol/L)	Added alpha-tocopherol (Vitamin E) (mg)	-0.0138
PFA 20:5 (Eicosapentaenoic) (gm)	Added alpha-tocopherol (Vitamin E) (mg)	-0.0193
Total monounsaturated fatty acids (gm)	Added alpha-tocopherol (Vitamin E) (mg)	-0.0113
Zinc (mg)	Added alpha-tocopherol (Vitamin E) (mg)	0.0748
Albumin, urine (mg/L) SI	Added alpha-tocopherol (Vitamin E) (mg)	0.0204
Total protein (g/L)	Added alpha-tocopherol (Vitamin E) (mg)	0.045
PFA 22:6 (Docosahexaenoic) (gm)	Added alpha-tocopherol (Vitamin E) (mg)	0.07
Blood urea nitrogen (mmol/L)	Added alpha-tocopherol (Vitamin E) (mg)	0.0064
Alanine aminotransferase ALT (U/L)	Added alpha-tocopherol (Vitamin E) (mg)	0.0516
PFA 18:4 (Octadecatetraenoic) (gm)	Added alpha-tocopherol (Vitamin E) (mg)	-0.0481
Total polyunsaturated fatty acids (gm)	Added alpha-tocopherol (Vitamin E) (mg)	0.008
MFA 22:1 (Docosenoic) (gm)	Added alpha-tocopherol (Vitamin E) (mg)	0.0033
Sodium (mmol/L)	Added alpha-tocopherol (Vitamin E) (mg)	0.0351
Energy (kcal)	Added alpha-tocopherol (Vitamin E) (mg)	0.006
Monocyte percent (%)	Added alpha-tocopherol (Vitamin E) (mg)	-0.0556
SFA 18:0 (Octadecanoic) (gm)	Added alpha-tocopherol (Vitamin E) (mg)	-0.0159
Phosphorus (mg)	Added alpha-tocopherol (Vitamin E) (mg)	0.0599
Lymphocyte number	Added alpha-tocopherol (Vitamin E) (mg)	-0.0089
Lactate dehydrogenase LDH (U/L)	Added alpha-tocopherol (Vitamin E) (mg)	0.0272
Triglycerides (mmol/L)	Vitamin E as alpha-tocopherol (mg)	-0.0568
Uric acid (umol/L)	Vitamin E as alpha-tocopherol (mg)	-0.0231
Total protein (g/L)	Vitamin E as alpha-tocopherol (mg)	-0.0288
Potassium (mmol/L)	Vitamin E as alpha-tocopherol (mg)	0.056
Hemoglobin (g/dL)	Vitamin E as alpha-tocopherol (mg)	0.0313
Lactate dehydrogenase LDH (U/L)	Vitamin E as alpha-tocopherol (mg)	-0.008
Chloride (mmol/L)	Vitamin E as alpha-tocopherol (mg)	-0.0113
PFA 18:4 (Octadecatetraenoic) (gm)	Vitamin E as alpha-tocopherol (mg)	0.115
Lymphocyte percent (%)	Vitamin E as alpha-tocopherol (mg)	-0.03
Vitamin B12 (mcg)	Vitamin E as alpha-tocopherol (mg)	0.2721
Glycohemoglobin (%)	Vitamin E as alpha-tocopherol (mg)	-0.0924
SFA 4:0 (Butanoic) (gm)	Vitamin E as alpha-tocopherol (mg)	0.2984
Gamma glutamyl transferase (U/L)	Vitamin E as alpha-tocopherol (mg)	-0.0206
Blood urea nitrogen (mmol/L)	Vitamin E as alpha-tocopherol (mg)	0.0629
PFA 20:5 (Eicosapentaenoic) (gm)	Vitamin E as alpha-tocopherol (mg)	0.1796
Aspartate aminotransferase AST (U/L)	Vitamin E as alpha-tocopherol (mg)	0.0526
Beta-carotene (mcg)	Vitamin E as alpha-tocopherol (mg)	0.51
Vitamin K (mcg)	Vitamin E as alpha-tocopherol (mg)	0.7841
Food folate (mcg)	Vitamin E as alpha-tocopherol (mg)	0.5799
Globulin (g/L)	Vitamin E as alpha-tocopherol (mg)	-0.0582
MFA 16:1 (Hexadecenoic) (gm)	Vitamin E as alpha-tocopherol (mg)	0.5219
Energy (kcal)	Vitamin E as alpha-tocopherol (mg)	0.6055
SFA 6:0 (Hexanoic) (gm)	Vitamin E as alpha-tocopherol (mg)	0.2963
White blood cell count (1000 cells/uL)	Vitamin E as alpha-tocopherol (mg)	-0.0052
Iron (mg)	Vitamin E as alpha-tocopherol (mg)	0.5198
Protein (gm)	Vitamin E as alpha-tocopherol (mg)	0.5044
Potassium (mg)	Vitamin E as alpha-tocopherol (mg)	0.5747
Dietary fiber (gm)	Vitamin E as alpha-tocopherol (mg)	0.7207
SFA 16:0 (Hexadecanoic) (gm)	Vitamin E as alpha-tocopherol (mg)	0.7746
MFA 18:1 (Octadecenoic) (gm)	Vitamin E as alpha-tocopherol (mg)	0.7952
Thiamin (Vitamin B1) (mg)	Vitamin E as alpha-tocopherol (mg)	0.52
SFA 18:0 (Octadecanoic) (gm)	Vitamin E as alpha-tocopherol (mg)	0.7248
SFA 10:0 (Decanoic) (gm)	Vitamin E as alpha-tocopherol (mg)	0.3161
Basophils percent (%)	Vitamin E as alpha-tocopherol (mg)	-0.0373
Alkaline phosphotase (U/L)	Vitamin E as alpha-tocopherol (mg)	-0.0133
Cholesterol (mmol/L)	Vitamin E as alpha-tocopherol (mg)	-0.0452
Segmented neutrophils number	Vitamin E as alpha-tocopherol (mg)	0.0113
Theobromine (mg)	Vitamin E as alpha-tocopherol (mg)	0.0934
Sodium (mmol/L)	Vitamin E as alpha-tocopherol (mg)	0.0088
Moisture (gm)	Vitamin E as alpha-tocopherol (mg)	0.3535
MFA 20:1 (Eicosenoic) (gm)	Vitamin E as alpha-tocopherol (mg)	0.4443
Vitamin B6 (mg)	Vitamin E as alpha-tocopherol (mg)	0.4787
Folate, DFE (mcg)	Vitamin E as alpha-tocopherol (mg)	0.4585
Phosphorus (mmol/L)	Vitamin E as alpha-tocopherol (mg)	0.0059
SFA 14:0 (Tetradecanoic) (gm)	Vitamin E as alpha-tocopherol (mg)	0.5655
Vitamin A, RAE (mcg)	Vitamin E as alpha-tocopherol (mg)	0.5657
Zinc (mg)	Vitamin E as alpha-tocopherol (mg)	0.513
Niacin (mg)	Vitamin E as alpha-tocopherol (mg)	0.4965
Total Folate (mcg)	Vitamin E as alpha-tocopherol (mg)	0.4939
Albumin (g/L)	Vitamin E as alpha-tocopherol (mg)	0.0306
Sodium (mg)	Vitamin E as alpha-tocopherol (mg)	0.5861
Total calcium (mmol/L)	Vitamin E as alpha-tocopherol (mg)	0.0259
Eosinophils number	Vitamin E as alpha-tocopherol (mg)	0.0309
Carbohydrate (gm)	Vitamin E as alpha-tocopherol (mg)	0.5505
Calcium (mg)	Vitamin E as alpha-tocopherol (mg)	0.436
PFA 20:4 (Eicosatetraenoic) (gm)	Vitamin E as alpha-tocopherol (mg)	0.191
Iron, refigerated (umol/L)	Vitamin E as alpha-tocopherol (mg)	-0.012
MFA 22:1 (Docosenoic) (gm)	Vitamin E as alpha-tocopherol (mg)	0.214
Creatinine (mg/dL)	Vitamin E as alpha-tocopherol (mg)	0.0288
Copper (mg)	Vitamin E as alpha-tocopherol (mg)	0.6458
Monocyte percent (%)	Vitamin E as alpha-tocopherol (mg)	-0.0026
PFA 18:2 (Octadecadienoic) (gm)	Vitamin E as alpha-tocopherol (mg)	0.8743
Red blood cell count (million cells/uL)	Vitamin E as alpha-tocopherol (mg)	-0.0014
Caffeine (mg)	Vitamin E as alpha-tocopherol (mg)	0.0553
Monocyte number	Vitamin E as alpha-tocopherol (mg)	-0.0045
Total saturated fatty acids (gm)	Vitamin E as alpha-tocopherol (mg)	0.7503
Total fat (gm)	Vitamin E as alpha-tocopherol (mg)	0.8237
Eosinophils percent (%)	Vitamin E as alpha-tocopherol (mg)	0.0397
Lymphocyte number	Vitamin E as alpha-tocopherol (mg)	-0.0347
Bilirubin, total (umol/L)	Vitamin E as alpha-tocopherol (mg)	0.0161
Mean platelet volume (fL)	Vitamin E as alpha-tocopherol (mg)	0.0088
Added vitamin B12 (mcg)	Vitamin E as alpha-tocopherol (mg)	0.0723
Total monounsaturated fatty acids (gm)	Vitamin E as alpha-tocopherol (mg)	0.7918
Total sugars (gm)	Vitamin E as alpha-tocopherol (mg)	0.4286
Cholesterol (mg)	Vitamin E as alpha-tocopherol (mg)	0.3596
Phosphorus (mg)	Vitamin E as alpha-tocopherol (mg)	0.5464
Mean cell volume (fL)	Vitamin E as alpha-tocopherol (mg)	0.0541
Segmented neutrophils percent (%)	Vitamin E as alpha-tocopherol (mg)	0.036
Albumin, urine (mg/L) SI	Vitamin E as alpha-tocopherol (mg)	-0.0729
Lycopene (mcg)	Vitamin E as alpha-tocopherol (mg)	0.2026
Vitamin C (mg)	Vitamin E as alpha-tocopherol (mg)	0.4771
Bicarbonate (mmol/L)	Vitamin E as alpha-tocopherol (mg)	3e-04
Beta-cryptoxanthin (mcg)	Vitamin E as alpha-tocopherol (mg)	0.2396
Retinol (mcg)	Vitamin E as alpha-tocopherol (mg)	0.3238
Riboflavin (Vitamin B2) (mg)	Vitamin E as alpha-tocopherol (mg)	0.4628
Osmolality (mmol/Kg)	Vitamin E as alpha-tocopherol (mg)	0.025
Total polyunsaturated fatty acids (gm)	Vitamin E as alpha-tocopherol (mg)	0.8744
Magnesium (mg)	Vitamin E as alpha-tocopherol (mg)	0.6072
Cotinine (ng/mL)	Vitamin E as alpha-tocopherol (mg)	-0.1205
Red cell distribution width (%)	Vitamin E as alpha-tocopherol (mg)	-0.052
PFA 18:3 (Octadecatrienoic) (gm)	Vitamin E as alpha-tocopherol (mg)	0.7869
Mean cell hemoglobin (pg)	Vitamin E as alpha-tocopherol (mg)	0.0492
SFA 12:0 (Dodecanoic) (gm)	Vitamin E as alpha-tocopherol (mg)	0.3868
Alanine aminotransferase ALT (U/L)	Vitamin E as alpha-tocopherol (mg)	0.0051
Glucose, serum (mmol/L)	Vitamin E as alpha-tocopherol (mg)	-0.0454
PFA 22:6 (Docosahexaenoic) (gm)	Vitamin E as alpha-tocopherol (mg)	0.1958
Selenium (mcg)	Vitamin E as alpha-tocopherol (mg)	0.5317
PFA 22:5 (Docosapentaenoic) (gm)	Vitamin E as alpha-tocopherol (mg)	0.0816
Folic acid (mcg)	Vitamin E as alpha-tocopherol (mg)	0.2709
SFA 8:0 (Octanoic) (gm)	Vitamin E as alpha-tocopherol (mg)	0.2726
Platelet count SI (1000 cells/uL)	Vitamin E as alpha-tocopherol (mg)	-0.0765
Basophils number	Vitamin E as alpha-tocopherol (mg)	-0.0093
Lutein + zeaxanthin (mcg)	Vitamin E as alpha-tocopherol (mg)	0.5864
Hematocrit (%)	Vitamin E as alpha-tocopherol (mg)	0.0286
Albumin, urine (mg/L) SI	Added vitamin B12 (mcg)	0.0202
Mean cell hemoglobin (pg)	Added vitamin B12 (mcg)	0.0678
Mean cell volume (fL)	Added vitamin B12 (mcg)	0.0583
PFA 22:6 (Docosahexaenoic) (gm)	Added vitamin B12 (mcg)	0.0072
Carbohydrate (gm)	Added vitamin B12 (mcg)	0.1736
SFA 18:0 (Octadecanoic) (gm)	Added vitamin B12 (mcg)	0.0483
Cotinine (ng/mL)	Added vitamin B12 (mcg)	-0.1499
Folate, DFE (mcg)	Added vitamin B12 (mcg)	0.4197
Hemoglobin (g/dL)	Added vitamin B12 (mcg)	0.0726
Calcium (mg)	Added vitamin B12 (mcg)	0.252
Phosphorus (mmol/L)	Added vitamin B12 (mcg)	0.0072
Total saturated fatty acids (gm)	Added vitamin B12 (mcg)	0.0745
Chloride (mmol/L)	Added vitamin B12 (mcg)	-0.0101
Folic acid (mcg)	Added vitamin B12 (mcg)	0.1882
Total fat (gm)	Added vitamin B12 (mcg)	0.0453
Zinc (mg)	Added vitamin B12 (mcg)	0.2864
Lactate dehydrogenase LDH (U/L)	Added vitamin B12 (mcg)	0.0552
Thiamin (Vitamin B1) (mg)	Added vitamin B12 (mcg)	0.3596
MFA 22:1 (Docosenoic) (gm)	Added vitamin B12 (mcg)	0.0121
Gamma glutamyl transferase (U/L)	Added vitamin B12 (mcg)	-0.0271
Red cell distribution width (%)	Added vitamin B12 (mcg)	-0.0663
Dietary fiber (gm)	Added vitamin B12 (mcg)	0.1289
PFA 20:4 (Eicosatetraenoic) (gm)	Added vitamin B12 (mcg)	-0.0344
Eosinophils number	Added vitamin B12 (mcg)	-7e-04
Energy (kcal)	Added vitamin B12 (mcg)	0.1154
Selenium (mcg)	Added vitamin B12 (mcg)	0.0754
Total protein (g/L)	Added vitamin B12 (mcg)	0.0755
Basophils percent (%)	Added vitamin B12 (mcg)	0.0104
Glycohemoglobin (%)	Added vitamin B12 (mcg)	-0.0737
SFA 10:0 (Decanoic) (gm)	Added vitamin B12 (mcg)	0.1384
Sodium (mmol/L)	Added vitamin B12 (mcg)	0.0045
PFA 22:5 (Docosapentaenoic) (gm)	Added vitamin B12 (mcg)	0.0224
Osmolality (mmol/Kg)	Added vitamin B12 (mcg)	0.0505
MFA 20:1 (Eicosenoic) (gm)	Added vitamin B12 (mcg)	0.0659
Lymphocyte percent (%)	Added vitamin B12 (mcg)	-0.0491
Triglycerides (mmol/L)	Added vitamin B12 (mcg)	0.0084
Segmented neutrophils number	Added vitamin B12 (mcg)	0.0212
Beta-cryptoxanthin (mcg)	Added vitamin B12 (mcg)	0.0373
Riboflavin (Vitamin B2) (mg)	Added vitamin B12 (mcg)	0.3924
Vitamin C (mg)	Added vitamin B12 (mcg)	0.1315
Alkaline phosphotase (U/L)	Added vitamin B12 (mcg)	0.0659
Total Folate (mcg)	Added vitamin B12 (mcg)	0.3881
Iron (mg)	Added vitamin B12 (mcg)	0.4219
Cholesterol (mg)	Added vitamin B12 (mcg)	0.0488
Alanine aminotransferase ALT (U/L)	Added vitamin B12 (mcg)	0.0562
Monocyte number	Added vitamin B12 (mcg)	-0.0134
MFA 16:1 (Hexadecenoic) (gm)	Added vitamin B12 (mcg)	0.0275
Moisture (gm)	Added vitamin B12 (mcg)	0.076
PFA 18:2 (Octadecadienoic) (gm)	Added vitamin B12 (mcg)	0.0037
Total monounsaturated fatty acids (gm)	Added vitamin B12 (mcg)	0.0417
SFA 6:0 (Hexanoic) (gm)	Added vitamin B12 (mcg)	0.1405
Total calcium (mmol/L)	Added vitamin B12 (mcg)	0.0665
MFA 18:1 (Octadecenoic) (gm)	Added vitamin B12 (mcg)	0.0391
SFA 12:0 (Dodecanoic) (gm)	Added vitamin B12 (mcg)	0.1415
Hematocrit (%)	Added vitamin B12 (mcg)	0.0598
Globulin (g/L)	Added vitamin B12 (mcg)	-0.0201
Lutein + zeaxanthin (mcg)	Added vitamin B12 (mcg)	0.0562
SFA 8:0 (Octanoic) (gm)	Added vitamin B12 (mcg)	0.1603
Glucose, serum (mmol/L)	Added vitamin B12 (mcg)	0.0443
PFA 18:4 (Octadecatetraenoic) (gm)	Added vitamin B12 (mcg)	-0.0284
Basophils number	Added vitamin B12 (mcg)	0.042
Lymphocyte number	Added vitamin B12 (mcg)	-0.0503
Cholesterol (mmol/L)	Added vitamin B12 (mcg)	-0.0651
Bicarbonate (mmol/L)	Added vitamin B12 (mcg)	-0.0114
Mean platelet volume (fL)	Added vitamin B12 (mcg)	-0.0137
Uric acid (umol/L)	Added vitamin B12 (mcg)	0.012
Potassium (mmol/L)	Added vitamin B12 (mcg)	0.0665
Monocyte percent (%)	Added vitamin B12 (mcg)	0.0048
Retinol (mcg)	Added vitamin B12 (mcg)	0.2029
Iron, refigerated (umol/L)	Added vitamin B12 (mcg)	0.0673
Vitamin A, RAE (mcg)	Added vitamin B12 (mcg)	0.2669
Sodium (mg)	Added vitamin B12 (mcg)	0.0948
Segmented neutrophils percent (%)	Added vitamin B12 (mcg)	0.0529
Theobromine (mg)	Added vitamin B12 (mcg)	0.0393
Red blood cell count (million cells/uL)	Added vitamin B12 (mcg)	0.0298
Creatinine (mg/dL)	Added vitamin B12 (mcg)	-0.0286
Beta-carotene (mcg)	Added vitamin B12 (mcg)	0.0318
Potassium (mg)	Added vitamin B12 (mcg)	0.1439
PFA 18:3 (Octadecatrienoic) (gm)	Added vitamin B12 (mcg)	0.0158
Vitamin B12 (mcg)	Added vitamin B12 (mcg)	0.3378
Copper (mg)	Added vitamin B12 (mcg)	0.1205
Niacin (mg)	Added vitamin B12 (mcg)	0.3258
Lycopene (mcg)	Added vitamin B12 (mcg)	-0.0335
Total sugars (gm)	Added vitamin B12 (mcg)	0.1736
Phosphorus (mg)	Added vitamin B12 (mcg)	0.1782
Blood urea nitrogen (mmol/L)	Added vitamin B12 (mcg)	0.1111
Protein (gm)	Added vitamin B12 (mcg)	0.1004
PFA 20:5 (Eicosapentaenoic) (gm)	Added vitamin B12 (mcg)	0.0102
Eosinophils percent (%)	Added vitamin B12 (mcg)	-0.0023
Vitamin B6 (mg)	Added vitamin B12 (mcg)	0.4443
Caffeine (mg)	Added vitamin B12 (mcg)	-0.038
White blood cell count (1000 cells/uL)	Added vitamin B12 (mcg)	-0.0015
Vitamin K (mcg)	Added vitamin B12 (mcg)	0.0046
Bilirubin, total (umol/L)	Added vitamin B12 (mcg)	0.0572
Platelet count SI (1000 cells/uL)	Added vitamin B12 (mcg)	-0.0046
SFA 14:0 (Tetradecanoic) (gm)	Added vitamin B12 (mcg)	0.1211
Aspartate aminotransferase AST (U/L)	Added vitamin B12 (mcg)	0.0919
Total polyunsaturated fatty acids (gm)	Added vitamin B12 (mcg)	0.0046
SFA 16:0 (Hexadecanoic) (gm)	Added vitamin B12 (mcg)	0.0629
Food folate (mcg)	Added vitamin B12 (mcg)	0.1229
SFA 4:0 (Butanoic) (gm)	Added vitamin B12 (mcg)	0.1555
Magnesium (mg)	Added vitamin B12 (mcg)	0.1962
Albumin (g/L)	Added vitamin B12 (mcg)	0.1276
Lutein + zeaxanthin (mcg)	Beta-carotene (mcg)	0.6842
Vitamin B6 (mg)	Beta-carotene (mcg)	0.3531
Moisture (gm)	Beta-carotene (mcg)	0.3034
Aspartate aminotransferase AST (U/L)	Beta-carotene (mcg)	0.0365
PFA 18:3 (Octadecatrienoic) (gm)	Beta-carotene (mcg)	0.5209
Phosphorus (mmol/L)	Beta-carotene (mcg)	0.0064
Total sugars (gm)	Beta-carotene (mcg)	0.2623
Total saturated fatty acids (gm)	Beta-carotene (mcg)	0.4794
SFA 16:0 (Hexadecanoic) (gm)	Beta-carotene (mcg)	0.4837
Iron (mg)	Beta-carotene (mcg)	0.3838
MFA 16:1 (Hexadecenoic) (gm)	Beta-carotene (mcg)	0.3395
Total monounsaturated fatty acids (gm)	Beta-carotene (mcg)	0.4607
Monocyte number	Beta-carotene (mcg)	0.0342
Glycohemoglobin (%)	Beta-carotene (mcg)	-0.0657
Red blood cell count (million cells/uL)	Beta-carotene (mcg)	-0.044
Food folate (mcg)	Beta-carotene (mcg)	0.4718
Niacin (mg)	Beta-carotene (mcg)	0.3261
MFA 18:1 (Octadecenoic) (gm)	Beta-carotene (mcg)	0.4601
Total calcium (mmol/L)	Beta-carotene (mcg)	0.0379
PFA 18:2 (Octadecadienoic) (gm)	Beta-carotene (mcg)	0.4529
Lymphocyte percent (%)	Beta-carotene (mcg)	-0.0273
Vitamin A, RAE (mcg)	Beta-carotene (mcg)	0.6097
Dietary fiber (gm)	Beta-carotene (mcg)	0.6206
SFA 8:0 (Octanoic) (gm)	Beta-carotene (mcg)	0.2843
Total Folate (mcg)	Beta-carotene (mcg)	0.4014
Energy (kcal)	Beta-carotene (mcg)	0.3741
Basophils number	Beta-carotene (mcg)	0.0088
Mean cell volume (fL)	Beta-carotene (mcg)	0.0863
White blood cell count (1000 cells/uL)	Beta-carotene (mcg)	0.0575
Vitamin C (mg)	Beta-carotene (mcg)	0.4538
Riboflavin (Vitamin B2) (mg)	Beta-carotene (mcg)	0.3464
Segmented neutrophils percent (%)	Beta-carotene (mcg)	0.0353
Glucose, serum (mmol/L)	Beta-carotene (mcg)	-0.0324
Gamma glutamyl transferase (U/L)	Beta-carotene (mcg)	-0.0195
Eosinophils percent (%)	Beta-carotene (mcg)	0.0356
Bicarbonate (mmol/L)	Beta-carotene (mcg)	-0.0088
Caffeine (mg)	Beta-carotene (mcg)	0.0472
PFA 22:6 (Docosahexaenoic) (gm)	Beta-carotene (mcg)	0.1857
Lymphocyte number	Beta-carotene (mcg)	0.0313
Bilirubin, total (umol/L)	Beta-carotene (mcg)	0.007
Cotinine (ng/mL)	Beta-carotene (mcg)	-0.1483
Zinc (mg)	Beta-carotene (mcg)	0.3978
Total protein (g/L)	Beta-carotene (mcg)	0.006
PFA 20:5 (Eicosapentaenoic) (gm)	Beta-carotene (mcg)	0.1337
Copper (mg)	Beta-carotene (mcg)	0.4673
Albumin, urine (mg/L) SI	Beta-carotene (mcg)	-0.0775
Total fat (gm)	Beta-carotene (mcg)	0.4847
Beta-cryptoxanthin (mcg)	Beta-carotene (mcg)	0.3831
Folic acid (mcg)	Beta-carotene (mcg)	0.3544
Globulin (g/L)	Beta-carotene (mcg)	-0.0449
Iron, refigerated (umol/L)	Beta-carotene (mcg)	-0.019
Chloride (mmol/L)	Beta-carotene (mcg)	-0.0131
SFA 6:0 (Hexanoic) (gm)	Beta-carotene (mcg)	0.3105
SFA 18:0 (Octadecanoic) (gm)	Beta-carotene (mcg)	0.4622
Eosinophils number	Beta-carotene (mcg)	0.0268
Sodium (mg)	Beta-carotene (mcg)	0.4309
Red cell distribution width (%)	Beta-carotene (mcg)	-0.0738
SFA 14:0 (Tetradecanoic) (gm)	Beta-carotene (mcg)	0.4255
Potassium (mg)	Beta-carotene (mcg)	0.4486
Creatinine (mg/dL)	Beta-carotene (mcg)	-0.013
PFA 22:5 (Docosapentaenoic) (gm)	Beta-carotene (mcg)	0.089
Folate, DFE (mcg)	Beta-carotene (mcg)	0.3774
Phosphorus (mg)	Beta-carotene (mcg)	0.3891
Carbohydrate (gm)	Beta-carotene (mcg)	0.3404
Hematocrit (%)	Beta-carotene (mcg)	0.0066
Magnesium (mg)	Beta-carotene (mcg)	0.4269
Thiamin (Vitamin B1) (mg)	Beta-carotene (mcg)	0.3885
PFA 18:4 (Octadecatetraenoic) (gm)	Beta-carotene (mcg)	0.0301
Albumin (g/L)	Beta-carotene (mcg)	0.0534
Hemoglobin (g/dL)	Beta-carotene (mcg)	0.0073
Protein (gm)	Beta-carotene (mcg)	0.4205
Vitamin B12 (mcg)	Beta-carotene (mcg)	0.2512
Triglycerides (mmol/L)	Beta-carotene (mcg)	-0.0124
MFA 22:1 (Docosenoic) (gm)	Beta-carotene (mcg)	0.1903
Vitamin K (mcg)	Beta-carotene (mcg)	0.6236
Segmented neutrophils number	Beta-carotene (mcg)	0.0548
Alanine aminotransferase ALT (U/L)	Beta-carotene (mcg)	0.0053
Alkaline phosphotase (U/L)	Beta-carotene (mcg)	-0.0396
Basophils percent (%)	Beta-carotene (mcg)	0.0123
Cholesterol (mmol/L)	Beta-carotene (mcg)	0.0027
Lactate dehydrogenase LDH (U/L)	Beta-carotene (mcg)	-0.0205
Calcium (mg)	Beta-carotene (mcg)	0.386
Blood urea nitrogen (mmol/L)	Beta-carotene (mcg)	0.0513
PFA 20:4 (Eicosatetraenoic) (gm)	Beta-carotene (mcg)	0.2211
Selenium (mcg)	Beta-carotene (mcg)	0.4158
Osmolality (mmol/Kg)	Beta-carotene (mcg)	0.0249
Mean cell hemoglobin (pg)	Beta-carotene (mcg)	0.073
Mean platelet volume (fL)	Beta-carotene (mcg)	-0.022
Platelet count SI (1000 cells/uL)	Beta-carotene (mcg)	-0.0091
SFA 12:0 (Dodecanoic) (gm)	Beta-carotene (mcg)	0.4535
Total polyunsaturated fatty acids (gm)	Beta-carotene (mcg)	0.4631
SFA 10:0 (Decanoic) (gm)	Beta-carotene (mcg)	0.3991
Retinol (mcg)	Beta-carotene (mcg)	0.233
Cholesterol (mg)	Beta-carotene (mcg)	0.3182
Uric acid (umol/L)	Beta-carotene (mcg)	-0.0631
Monocyte percent (%)	Beta-carotene (mcg)	-0.0175
Lycopene (mcg)	Beta-carotene (mcg)	0.3393
Potassium (mmol/L)	Beta-carotene (mcg)	-0.0245
MFA 20:1 (Eicosenoic) (gm)	Beta-carotene (mcg)	0.2611
Sodium (mmol/L)	Beta-carotene (mcg)	0.0132
SFA 4:0 (Butanoic) (gm)	Beta-carotene (mcg)	0.3186
Theobromine (mg)	Beta-carotene (mcg)	0.0721
Alkaline phosphotase (U/L)	Caffeine (mg)	-0.0914
Osmolality (mmol/Kg)	Caffeine (mg)	-0.0203
Triglycerides (mmol/L)	Caffeine (mg)	-0.0231
MFA 18:1 (Octadecenoic) (gm)	Caffeine (mg)	0.0909
Lymphocyte number	Caffeine (mg)	0.0995
SFA 4:0 (Butanoic) (gm)	Caffeine (mg)	0.0754
Segmented neutrophils percent (%)	Caffeine (mg)	-0.0408
Folic acid (mcg)	Caffeine (mg)	-0.0115
Albumin, urine (mg/L) SI	Caffeine (mg)	0.0378
Carbohydrate (gm)	Caffeine (mg)	0.1092
Red blood cell count (million cells/uL)	Caffeine (mg)	0.0213
SFA 18:0 (Octadecanoic) (gm)	Caffeine (mg)	0.1182
Total protein (g/L)	Caffeine (mg)	0.0105
Hemoglobin (g/dL)	Caffeine (mg)	0.0227
Glycohemoglobin (%)	Caffeine (mg)	0.0072
Mean cell hemoglobin (pg)	Caffeine (mg)	-0.0012
Phosphorus (mmol/L)	Caffeine (mg)	-0.0641
PFA 20:5 (Eicosapentaenoic) (gm)	Caffeine (mg)	0.0607
Mean cell volume (fL)	Caffeine (mg)	0.0103
Lactate dehydrogenase LDH (U/L)	Caffeine (mg)	-0.0841
Potassium (mg)	Caffeine (mg)	0.0779
Calcium (mg)	Caffeine (mg)	0.0159
PFA 18:4 (Octadecatetraenoic) (gm)	Caffeine (mg)	0.075
MFA 16:1 (Hexadecenoic) (gm)	Caffeine (mg)	0.0552
Vitamin B12 (mcg)	Caffeine (mg)	0.0303
Total sugars (gm)	Caffeine (mg)	0.1715
Copper (mg)	Caffeine (mg)	0.0924
PFA 20:4 (Eicosatetraenoic) (gm)	Caffeine (mg)	0.0667
SFA 8:0 (Octanoic) (gm)	Caffeine (mg)	0.0814
Cholesterol (mg)	Caffeine (mg)	0.0618
Folate, DFE (mcg)	Caffeine (mg)	0.0055
Hematocrit (%)	Caffeine (mg)	0.027
Total monounsaturated fatty acids (gm)	Caffeine (mg)	0.0941
PFA 22:5 (Docosapentaenoic) (gm)	Caffeine (mg)	0.0706
Phosphorus (mg)	Caffeine (mg)	0.072
SFA 10:0 (Decanoic) (gm)	Caffeine (mg)	0.1074
Gamma glutamyl transferase (U/L)	Caffeine (mg)	0.0192
Vitamin A, RAE (mcg)	Caffeine (mg)	0.008
Basophils number	Caffeine (mg)	-0.0146
Zinc (mg)	Caffeine (mg)	0.0585
Thiamin (Vitamin B1) (mg)	Caffeine (mg)	0.0144
Aspartate aminotransferase AST (U/L)	Caffeine (mg)	-0.043
Total saturated fatty acids (gm)	Caffeine (mg)	0.0949
Albumin (g/L)	Caffeine (mg)	0.0292
MFA 22:1 (Docosenoic) (gm)	Caffeine (mg)	0.1005
Sodium (mg)	Caffeine (mg)	0.0358
Retinol (mcg)	Caffeine (mg)	-0.0178
Uric acid (umol/L)	Caffeine (mg)	0.0532
Food folate (mcg)	Caffeine (mg)	0.0492
Glucose, serum (mmol/L)	Caffeine (mg)	0.0661
PFA 18:3 (Octadecatrienoic) (gm)	Caffeine (mg)	0.095
SFA 16:0 (Hexadecanoic) (gm)	Caffeine (mg)	0.0967
Beta-cryptoxanthin (mcg)	Caffeine (mg)	0.0712
Red cell distribution width (%)	Caffeine (mg)	0.0419
Alanine aminotransferase ALT (U/L)	Caffeine (mg)	0.0161
Platelet count SI (1000 cells/uL)	Caffeine (mg)	-0.0172
Cotinine (ng/mL)	Caffeine (mg)	0.1422
Bilirubin, total (umol/L)	Caffeine (mg)	-0.0072
Lutein + zeaxanthin (mcg)	Caffeine (mg)	0.0211
Energy (kcal)	Caffeine (mg)	0.0986
Iron, refigerated (umol/L)	Caffeine (mg)	-0.0698
Magnesium (mg)	Caffeine (mg)	0.0654
Basophils percent (%)	Caffeine (mg)	0.0114
Creatinine (mg/dL)	Caffeine (mg)	0.036
Riboflavin (Vitamin B2) (mg)	Caffeine (mg)	0.0314
SFA 12:0 (Dodecanoic) (gm)	Caffeine (mg)	0.1202
Eosinophils number	Caffeine (mg)	0.0593
Niacin (mg)	Caffeine (mg)	0.0585
Vitamin C (mg)	Caffeine (mg)	0.022
Chloride (mmol/L)	Caffeine (mg)	-0.0242
Dietary fiber (gm)	Caffeine (mg)	0.0515
Iron (mg)	Caffeine (mg)	0.0705
Theobromine (mg)	Caffeine (mg)	0.5442
White blood cell count (1000 cells/uL)	Caffeine (mg)	0.044
Total polyunsaturated fatty acids (gm)	Caffeine (mg)	0.104
Sodium (mmol/L)	Caffeine (mg)	-0.0312
Eosinophils percent (%)	Caffeine (mg)	-0.0055
Monocyte number	Caffeine (mg)	0.042
Bicarbonate (mmol/L)	Caffeine (mg)	0.0134
Monocyte percent (%)	Caffeine (mg)	0.0262
Vitamin K (mcg)	Caffeine (mg)	0.0852
Potassium (mmol/L)	Caffeine (mg)	0.0407
Vitamin B6 (mg)	Caffeine (mg)	0.0238
Globulin (g/L)	Caffeine (mg)	-0.0051
Blood urea nitrogen (mmol/L)	Caffeine (mg)	-0.0149
SFA 14:0 (Tetradecanoic) (gm)	Caffeine (mg)	0.0787
PFA 18:2 (Octadecadienoic) (gm)	Caffeine (mg)	0.0996
Total calcium (mmol/L)	Caffeine (mg)	-0.0136
Protein (gm)	Caffeine (mg)	0.0638
Lycopene (mcg)	Caffeine (mg)	0.0154
Mean platelet volume (fL)	Caffeine (mg)	0.0214
Lymphocyte percent (%)	Caffeine (mg)	0.0583
Moisture (gm)	Caffeine (mg)	0.1855
SFA 6:0 (Hexanoic) (gm)	Caffeine (mg)	0.0707
PFA 22:6 (Docosahexaenoic) (gm)	Caffeine (mg)	0.1121
Segmented neutrophils number	Caffeine (mg)	0.0131
Selenium (mcg)	Caffeine (mg)	0.065
Cholesterol (mmol/L)	Caffeine (mg)	-0.0254
Total fat (gm)	Caffeine (mg)	0.0982
Total Folate (mcg)	Caffeine (mg)	0.0126
MFA 20:1 (Eicosenoic) (gm)	Caffeine (mg)	0.077
Iron, refigerated (umol/L)	Calcium (mg)	0.0112
Phosphorus (mmol/L)	Calcium (mg)	0.0374
Selenium (mcg)	Calcium (mg)	0.7306
Sodium (mmol/L)	Calcium (mg)	0.0038
Total calcium (mmol/L)	Calcium (mg)	0.0361
Dietary fiber (gm)	Calcium (mg)	0.4461
Riboflavin (Vitamin B2) (mg)	Calcium (mg)	0.8718
PFA 22:6 (Docosahexaenoic) (gm)	Calcium (mg)	0.1781
Vitamin A, RAE (mcg)	Calcium (mg)	0.5908
SFA 14:0 (Tetradecanoic) (gm)	Calcium (mg)	0.6516
Segmented neutrophils number	Calcium (mg)	0.0217
Theobromine (mg)	Calcium (mg)	0.0975
Folate, DFE (mcg)	Calcium (mg)	0.6893
Copper (mg)	Calcium (mg)	0.6696
MFA 18:1 (Octadecenoic) (gm)	Calcium (mg)	0.4758
Gamma glutamyl transferase (U/L)	Calcium (mg)	0.0071
Beta-cryptoxanthin (mcg)	Calcium (mg)	0.2297
Platelet count SI (1000 cells/uL)	Calcium (mg)	-0.1183
Potassium (mmol/L)	Calcium (mg)	0.0757
Protein (gm)	Calcium (mg)	0.7299
Folic acid (mcg)	Calcium (mg)	0.2622
Monocyte number	Calcium (mg)	0.0355
Moisture (gm)	Calcium (mg)	0.6158
Triglycerides (mmol/L)	Calcium (mg)	-0.0318
Magnesium (mg)	Calcium (mg)	0.7788
Total saturated fatty acids (gm)	Calcium (mg)	0.5884
Sodium (mg)	Calcium (mg)	0.7129
Red cell distribution width (%)	Calcium (mg)	-0.0802
Niacin (mg)	Calcium (mg)	0.6198
PFA 18:3 (Octadecatrienoic) (gm)	Calcium (mg)	0.4878
Creatinine (mg/dL)	Calcium (mg)	0.1043
Total Folate (mcg)	Calcium (mg)	0.716
Vitamin C (mg)	Calcium (mg)	0.3264
SFA 6:0 (Hexanoic) (gm)	Calcium (mg)	0.5697
SFA 16:0 (Hexadecanoic) (gm)	Calcium (mg)	0.5682
Bicarbonate (mmol/L)	Calcium (mg)	-0.0431
Uric acid (umol/L)	Calcium (mg)	0.0261
Lutein + zeaxanthin (mcg)	Calcium (mg)	0.3759
Alanine aminotransferase ALT (U/L)	Calcium (mg)	0.0829
Cholesterol (mmol/L)	Calcium (mg)	-0.0832
Aspartate aminotransferase AST (U/L)	Calcium (mg)	0.1077
Eosinophils percent (%)	Calcium (mg)	0.0461
Albumin, urine (mg/L) SI	Calcium (mg)	-0.0427
PFA 18:2 (Octadecadienoic) (gm)	Calcium (mg)	0.3863
Thiamin (Vitamin B1) (mg)	Calcium (mg)	0.7476
Osmolality (mmol/Kg)	Calcium (mg)	0.0718
Glycohemoglobin (%)	Calcium (mg)	-0.1013
Total fat (gm)	Calcium (mg)	0.5053
SFA 12:0 (Dodecanoic) (gm)	Calcium (mg)	0.5411
Lactate dehydrogenase LDH (U/L)	Calcium (mg)	0.0063
Mean cell hemoglobin (pg)	Calcium (mg)	0.1249
SFA 18:0 (Octadecanoic) (gm)	Calcium (mg)	0.5539
Vitamin B12 (mcg)	Calcium (mg)	0.615
SFA 8:0 (Octanoic) (gm)	Calcium (mg)	0.5266
Total monounsaturated fatty acids (gm)	Calcium (mg)	0.4801
SFA 4:0 (Butanoic) (gm)	Calcium (mg)	0.5859
Lycopene (mcg)	Calcium (mg)	0.2197
Retinol (mcg)	Calcium (mg)	0.452
MFA 22:1 (Docosenoic) (gm)	Calcium (mg)	0.1624
PFA 20:5 (Eicosapentaenoic) (gm)	Calcium (mg)	0.1002
Carbohydrate (gm)	Calcium (mg)	0.6735
Bilirubin, total (umol/L)	Calcium (mg)	0.0919
Basophils percent (%)	Calcium (mg)	0.0015
Vitamin B6 (mg)	Calcium (mg)	0.6188
Hematocrit (%)	Calcium (mg)	0.1225
Cholesterol (mg)	Calcium (mg)	0.4358
PFA 18:4 (Octadecatetraenoic) (gm)	Calcium (mg)	0.0408
Monocyte percent (%)	Calcium (mg)	0.0549
Basophils number	Calcium (mg)	-0.0163
Eosinophils number	Calcium (mg)	0.0148
Glucose, serum (mmol/L)	Calcium (mg)	0.0045
Vitamin K (mcg)	Calcium (mg)	0.3928
White blood cell count (1000 cells/uL)	Calcium (mg)	-0.0124
MFA 20:1 (Eicosenoic) (gm)	Calcium (mg)	0.3837
Total sugars (gm)	Calcium (mg)	0.5604
Alkaline phosphotase (U/L)	Calcium (mg)	0.0322
Cotinine (ng/mL)	Calcium (mg)	-0.1118
Zinc (mg)	Calcium (mg)	0.7271
Energy (kcal)	Calcium (mg)	0.744
PFA 20:4 (Eicosatetraenoic) (gm)	Calcium (mg)	0.2346
Total polyunsaturated fatty acids (gm)	Calcium (mg)	0.3936
Phosphorus (mg)	Calcium (mg)	0.8811
PFA 22:5 (Docosapentaenoic) (gm)	Calcium (mg)	0.0732
Segmented neutrophils percent (%)	Calcium (mg)	0.07
Chloride (mmol/L)	Calcium (mg)	0.0086
SFA 10:0 (Decanoic) (gm)	Calcium (mg)	0.5418
Mean platelet volume (fL)	Calcium (mg)	-0.0474
Mean cell volume (fL)	Calcium (mg)	0.1351
Albumin (g/L)	Calcium (mg)	0.1044
Red blood cell count (million cells/uL)	Calcium (mg)	0.0467
Food folate (mcg)	Calcium (mg)	0.701
Globulin (g/L)	Calcium (mg)	-0.128
Hemoglobin (g/dL)	Calcium (mg)	0.1297
Lymphocyte percent (%)	Calcium (mg)	-0.0658
MFA 16:1 (Hexadecenoic) (gm)	Calcium (mg)	0.4308
Total protein (g/L)	Calcium (mg)	-0.0362
Potassium (mg)	Calcium (mg)	0.7608
Blood urea nitrogen (mmol/L)	Calcium (mg)	0.2026
Lymphocyte number	Calcium (mg)	-0.0738
Iron (mg)	Calcium (mg)	0.6884
Moisture (gm)	Carbohydrate (gm)	0.7959
Sodium (mmol/L)	Carbohydrate (gm)	0.0724
Protein (gm)	Carbohydrate (gm)	0.6723
Dietary fiber (gm)	Carbohydrate (gm)	0.526
Vitamin B12 (mcg)	Carbohydrate (gm)	0.4009
Magnesium (mg)	Carbohydrate (gm)	0.7923
Hematocrit (%)	Carbohydrate (gm)	0.1618
Mean platelet volume (fL)	Carbohydrate (gm)	0.0274
MFA 20:1 (Eicosenoic) (gm)	Carbohydrate (gm)	0.2889
Zinc (mg)	Carbohydrate (gm)	0.6756
Bilirubin, total (umol/L)	Carbohydrate (gm)	0.0651
Folic acid (mcg)	Carbohydrate (gm)	0.237
Cholesterol (mmol/L)	Carbohydrate (gm)	-0.0766
SFA 14:0 (Tetradecanoic) (gm)	Carbohydrate (gm)	0.4611
Phosphorus (mmol/L)	Carbohydrate (gm)	0.0145
PFA 18:2 (Octadecadienoic) (gm)	Carbohydrate (gm)	0.5122
Mean cell volume (fL)	Carbohydrate (gm)	0.0884
Riboflavin (Vitamin B2) (mg)	Carbohydrate (gm)	0.7178
Lycopene (mcg)	Carbohydrate (gm)	0.2062
Lactate dehydrogenase LDH (U/L)	Carbohydrate (gm)	-0.0252
Total sugars (gm)	Carbohydrate (gm)	0.8697
SFA 4:0 (Butanoic) (gm)	Carbohydrate (gm)	0.2943
MFA 22:1 (Docosenoic) (gm)	Carbohydrate (gm)	0.1523
Folate, DFE (mcg)	Carbohydrate (gm)	0.7038
Triglycerides (mmol/L)	Carbohydrate (gm)	0.0199
Beta-cryptoxanthin (mcg)	Carbohydrate (gm)	0.2217
Retinol (mcg)	Carbohydrate (gm)	0.2599
PFA 22:5 (Docosapentaenoic) (gm)	Carbohydrate (gm)	0.0401
Alanine aminotransferase ALT (U/L)	Carbohydrate (gm)	0.056
Basophils percent (%)	Carbohydrate (gm)	-0.0529
Vitamin A, RAE (mcg)	Carbohydrate (gm)	0.4137
SFA 16:0 (Hexadecanoic) (gm)	Carbohydrate (gm)	0.5456
Niacin (mg)	Carbohydrate (gm)	0.7253
Monocyte percent (%)	Carbohydrate (gm)	0.0126
Total polyunsaturated fatty acids (gm)	Carbohydrate (gm)	0.5134
Albumin, urine (mg/L) SI	Carbohydrate (gm)	-0.0535
SFA 6:0 (Hexanoic) (gm)	Carbohydrate (gm)	0.2903
Glycohemoglobin (%)	Carbohydrate (gm)	-0.0491
Segmented neutrophils percent (%)	Carbohydrate (gm)	0.0593
Phosphorus (mg)	Carbohydrate (gm)	0.7663
Theobromine (mg)	Carbohydrate (gm)	0.1259
Potassium (mg)	Carbohydrate (gm)	0.7473
Copper (mg)	Carbohydrate (gm)	0.7911
Glucose, serum (mmol/L)	Carbohydrate (gm)	0.024
SFA 8:0 (Octanoic) (gm)	Carbohydrate (gm)	0.2508
White blood cell count (1000 cells/uL)	Carbohydrate (gm)	0.024
Eosinophils percent (%)	Carbohydrate (gm)	0.0812
Total Folate (mcg)	Carbohydrate (gm)	0.7312
Vitamin C (mg)	Carbohydrate (gm)	0.4056
Iron (mg)	Carbohydrate (gm)	0.773
Platelet count SI (1000 cells/uL)	Carbohydrate (gm)	-0.0907
Segmented neutrophils number	Carbohydrate (gm)	0.0415
PFA 18:3 (Octadecatrienoic) (gm)	Carbohydrate (gm)	0.5299
Lutein + zeaxanthin (mcg)	Carbohydrate (gm)	0.3857
Basophils number	Carbohydrate (gm)	0.002
SFA 10:0 (Decanoic) (gm)	Carbohydrate (gm)	0.2853
PFA 20:5 (Eicosapentaenoic) (gm)	Carbohydrate (gm)	0.1308
PFA 18:4 (Octadecatetraenoic) (gm)	Carbohydrate (gm)	0.0879
Alkaline phosphotase (U/L)	Carbohydrate (gm)	0.0345
Hemoglobin (g/dL)	Carbohydrate (gm)	0.1522
Creatinine (mg/dL)	Carbohydrate (gm)	0.1436
Sodium (mg)	Carbohydrate (gm)	0.7682
Monocyte number	Carbohydrate (gm)	0.0329
Selenium (mcg)	Carbohydrate (gm)	0.707
Total protein (g/L)	Carbohydrate (gm)	0.0488
Bicarbonate (mmol/L)	Carbohydrate (gm)	0.068
Lymphocyte percent (%)	Carbohydrate (gm)	-0.0698
Globulin (g/L)	Carbohydrate (gm)	-0.0656
MFA 16:1 (Hexadecenoic) (gm)	Carbohydrate (gm)	0.3769
Mean cell hemoglobin (pg)	Carbohydrate (gm)	0.0623
Energy (kcal)	Carbohydrate (gm)	0.9374
Uric acid (umol/L)	Carbohydrate (gm)	0.0583
SFA 18:0 (Octadecanoic) (gm)	Carbohydrate (gm)	0.5447
Eosinophils number	Carbohydrate (gm)	0.0226
PFA 20:4 (Eicosatetraenoic) (gm)	Carbohydrate (gm)	0.204
Iron, refigerated (umol/L)	Carbohydrate (gm)	0.0284
Albumin (g/L)	Carbohydrate (gm)	0.1411
Gamma glutamyl transferase (U/L)	Carbohydrate (gm)	0.0721
MFA 18:1 (Octadecenoic) (gm)	Carbohydrate (gm)	0.5443
Total fat (gm)	Carbohydrate (gm)	0.5452
PFA 22:6 (Docosahexaenoic) (gm)	Carbohydrate (gm)	0.1597
Cholesterol (mg)	Carbohydrate (gm)	0.2907
Thiamin (Vitamin B1) (mg)	Carbohydrate (gm)	0.7539
Osmolality (mmol/Kg)	Carbohydrate (gm)	0.0824
SFA 12:0 (Dodecanoic) (gm)	Carbohydrate (gm)	0.3338
Blood urea nitrogen (mmol/L)	Carbohydrate (gm)	0.0456
Chloride (mmol/L)	Carbohydrate (gm)	-0.0577
Total monounsaturated fatty acids (gm)	Carbohydrate (gm)	0.5426
Cotinine (ng/mL)	Carbohydrate (gm)	-0.0271
Red blood cell count (million cells/uL)	Carbohydrate (gm)	0.1138
Total saturated fatty acids (gm)	Carbohydrate (gm)	0.541
Vitamin K (mcg)	Carbohydrate (gm)	0.4894
Potassium (mmol/L)	Carbohydrate (gm)	0.0586
Aspartate aminotransferase AST (U/L)	Carbohydrate (gm)	0.063
Vitamin B6 (mg)	Carbohydrate (gm)	0.6433
Red cell distribution width (%)	Carbohydrate (gm)	-0.0279
Lymphocyte number	Carbohydrate (gm)	-0.0414
Food folate (mcg)	Carbohydrate (gm)	0.7186
Total calcium (mmol/L)	Carbohydrate (gm)	0.0881
PFA 18:4 (Octadecatetraenoic) (gm)	Cholesterol (mg)	0.0629
Segmented neutrophils percent (%)	Cholesterol (mg)	-0.0091
Lycopene (mcg)	Cholesterol (mg)	0.1631
Folic acid (mcg)	Cholesterol (mg)	0.161
Protein (gm)	Cholesterol (mg)	0.5519
Sodium (mmol/L)	Cholesterol (mg)	-0.0137
Vitamin B6 (mg)	Cholesterol (mg)	0.325
SFA 16:0 (Hexadecanoic) (gm)	Cholesterol (mg)	0.5433
MFA 22:1 (Docosenoic) (gm)	Cholesterol (mg)	0.2165
Total fat (gm)	Cholesterol (mg)	0.4853
Vitamin K (mcg)	Cholesterol (mg)	0.363
Total protein (g/L)	Cholesterol (mg)	-0.0237
Blood urea nitrogen (mmol/L)	Cholesterol (mg)	0.0842
Gamma glutamyl transferase (U/L)	Cholesterol (mg)	-0.005
SFA 4:0 (Butanoic) (gm)	Cholesterol (mg)	0.4945
SFA 18:0 (Octadecanoic) (gm)	Cholesterol (mg)	0.5228
Alanine aminotransferase ALT (U/L)	Cholesterol (mg)	0.0799
Retinol (mcg)	Cholesterol (mg)	0.3719
Eosinophils number	Cholesterol (mg)	-0.005
PFA 20:4 (Eicosatetraenoic) (gm)	Cholesterol (mg)	0.6025
Copper (mg)	Cholesterol (mg)	0.3232
Magnesium (mg)	Cholesterol (mg)	0.4003
Mean cell hemoglobin (pg)	Cholesterol (mg)	0.1059
Lutein + zeaxanthin (mcg)	Cholesterol (mg)	0.319
Total monounsaturated fatty acids (gm)	Cholesterol (mg)	0.4831
Cholesterol (mmol/L)	Cholesterol (mg)	-0.0638
Cotinine (ng/mL)	Cholesterol (mg)	-0.0878
Total saturated fatty acids (gm)	Cholesterol (mg)	0.5319
Uric acid (umol/L)	Cholesterol (mg)	0.0735
PFA 18:3 (Octadecatrienoic) (gm)	Cholesterol (mg)	0.3966
Hemoglobin (g/dL)	Cholesterol (mg)	0.0639
Albumin, urine (mg/L) SI	Cholesterol (mg)	-0.037
SFA 8:0 (Octanoic) (gm)	Cholesterol (mg)	0.3583
Osmolality (mmol/Kg)	Cholesterol (mg)	0.0198
Total Folate (mcg)	Cholesterol (mg)	0.2788
Dietary fiber (gm)	Cholesterol (mg)	0.3206
MFA 18:1 (Octadecenoic) (gm)	Cholesterol (mg)	0.4757
Vitamin B12 (mcg)	Cholesterol (mg)	0.6348
Riboflavin (Vitamin B2) (mg)	Cholesterol (mg)	0.3814
Triglycerides (mmol/L)	Cholesterol (mg)	-0.0299
Phosphorus (mmol/L)	Cholesterol (mg)	0.0243
Glucose, serum (mmol/L)	Cholesterol (mg)	0.0085
Niacin (mg)	Cholesterol (mg)	0.3802
Bicarbonate (mmol/L)	Cholesterol (mg)	-0.0759
Phosphorus (mg)	Cholesterol (mg)	0.4852
Eosinophils percent (%)	Cholesterol (mg)	0.0155
Vitamin C (mg)	Cholesterol (mg)	0.2274
Mean platelet volume (fL)	Cholesterol (mg)	-0.0135
Sodium (mg)	Cholesterol (mg)	0.4436
SFA 6:0 (Hexanoic) (gm)	Cholesterol (mg)	0.4713
Lymphocyte number	Cholesterol (mg)	-0.0184
Monocyte number	Cholesterol (mg)	0.0146
Basophils number	Cholesterol (mg)	-0.0206
Iron (mg)	Cholesterol (mg)	0.3303
Basophils percent (%)	Cholesterol (mg)	-0.0202
White blood cell count (1000 cells/uL)	Cholesterol (mg)	-0.0188
Moisture (gm)	Cholesterol (mg)	0.282
Mean cell volume (fL)	Cholesterol (mg)	0.103
SFA 12:0 (Dodecanoic) (gm)	Cholesterol (mg)	0.5076
Potassium (mmol/L)	Cholesterol (mg)	0.0804
Potassium (mg)	Cholesterol (mg)	0.4293
Red blood cell count (million cells/uL)	Cholesterol (mg)	-0.0077
Theobromine (mg)	Cholesterol (mg)	0.0501
Red cell distribution width (%)	Cholesterol (mg)	-0.0543
Creatinine (mg/dL)	Cholesterol (mg)	0.0603
Globulin (g/L)	Cholesterol (mg)	-0.0401
Platelet count SI (1000 cells/uL)	Cholesterol (mg)	-0.0597
Chloride (mmol/L)	Cholesterol (mg)	0.0402
Monocyte percent (%)	Cholesterol (mg)	0.0377
PFA 22:5 (Docosapentaenoic) (gm)	Cholesterol (mg)	0.1382
MFA 16:1 (Hexadecenoic) (gm)	Cholesterol (mg)	0.6383
Total calcium (mmol/L)	Cholesterol (mg)	0.0759
Vitamin A, RAE (mcg)	Cholesterol (mg)	0.3773
PFA 20:5 (Eicosapentaenoic) (gm)	Cholesterol (mg)	0.2066
Food folate (mcg)	Cholesterol (mg)	0.3541
Lymphocyte percent (%)	Cholesterol (mg)	0.0022
Alkaline phosphotase (U/L)	Cholesterol (mg)	0.0246
Folate, DFE (mcg)	Cholesterol (mg)	0.2551
Total polyunsaturated fatty acids (gm)	Cholesterol (mg)	0.3815
MFA 20:1 (Eicosenoic) (gm)	Cholesterol (mg)	0.8148
Zinc (mg)	Cholesterol (mg)	0.492
Energy (kcal)	Cholesterol (mg)	0.3844
Hematocrit (%)	Cholesterol (mg)	0.0496
SFA 10:0 (Decanoic) (gm)	Cholesterol (mg)	0.4951
Iron, refigerated (umol/L)	Cholesterol (mg)	-0.0137
Total sugars (gm)	Cholesterol (mg)	0.2721
PFA 18:2 (Octadecadienoic) (gm)	Cholesterol (mg)	0.3713
Selenium (mcg)	Cholesterol (mg)	0.5303
Aspartate aminotransferase AST (U/L)	Cholesterol (mg)	0.0326
Beta-cryptoxanthin (mcg)	Cholesterol (mg)	0.2263
Segmented neutrophils number	Cholesterol (mg)	-0.0179
Bilirubin, total (umol/L)	Cholesterol (mg)	0.0313
SFA 14:0 (Tetradecanoic) (gm)	Cholesterol (mg)	0.5671
Thiamin (Vitamin B1) (mg)	Cholesterol (mg)	0.3416
Lactate dehydrogenase LDH (U/L)	Cholesterol (mg)	0.0229
PFA 22:6 (Docosahexaenoic) (gm)	Cholesterol (mg)	0.235
Glycohemoglobin (%)	Cholesterol (mg)	-0.0568
Albumin (g/L)	Cholesterol (mg)	0.0227
Osmolality (mmol/Kg)	Copper (mg)	0.0813
MFA 18:1 (Octadecenoic) (gm)	Copper (mg)	0.5542
Zinc (mg)	Copper (mg)	0.7446
Energy (kcal)	Copper (mg)	0.8351
Alanine aminotransferase ALT (U/L)	Copper (mg)	0.1038
PFA 22:5 (Docosapentaenoic) (gm)	Copper (mg)	0.0804
Lutein + zeaxanthin (mcg)	Copper (mg)	0.4732
Monocyte percent (%)	Copper (mg)	0.0345
Total protein (g/L)	Copper (mg)	0.0359
Niacin (mg)	Copper (mg)	0.7412
Triglycerides (mmol/L)	Copper (mg)	-0.0168
Mean cell volume (fL)	Copper (mg)	0.0964
Glycohemoglobin (%)	Copper (mg)	-0.0649
Total calcium (mmol/L)	Copper (mg)	0.0587
Vitamin B12 (mcg)	Copper (mg)	0.4368
Segmented neutrophils number	Copper (mg)	0.0453
SFA 8:0 (Octanoic) (gm)	Copper (mg)	0.2748
Albumin (g/L)	Copper (mg)	0.1472
Eosinophils number	Copper (mg)	-0.0039
PFA 22:6 (Docosahexaenoic) (gm)	Copper (mg)	0.2114
Bilirubin, total (umol/L)	Copper (mg)	0.0953
Sodium (mmol/L)	Copper (mg)	0.0525
Glucose, serum (mmol/L)	Copper (mg)	-0.0067
Moisture (gm)	Copper (mg)	0.6247
SFA 14:0 (Tetradecanoic) (gm)	Copper (mg)	0.4683
Gamma glutamyl transferase (U/L)	Copper (mg)	0.0702
Folic acid (mcg)	Copper (mg)	0.2356
Iron (mg)	Copper (mg)	0.7839
Riboflavin (Vitamin B2) (mg)	Copper (mg)	0.7141
SFA 6:0 (Hexanoic) (gm)	Copper (mg)	0.3078
Basophils number	Copper (mg)	-0.0026
Phosphorus (mg)	Copper (mg)	0.7953
Red cell distribution width (%)	Copper (mg)	-0.061
Creatinine (mg/dL)	Copper (mg)	0.1318
White blood cell count (1000 cells/uL)	Copper (mg)	0.0299
Folate, DFE (mcg)	Copper (mg)	0.7047
Total sugars (gm)	Copper (mg)	0.5864
Phosphorus (mmol/L)	Copper (mg)	0.0206
Mean platelet volume (fL)	Copper (mg)	-0.017
Total Folate (mcg)	Copper (mg)	0.7529
Blood urea nitrogen (mmol/L)	Copper (mg)	0.1196
Alkaline phosphotase (U/L)	Copper (mg)	0.0244
Total polyunsaturated fatty acids (gm)	Copper (mg)	0.5435
Uric acid (umol/L)	Copper (mg)	0.0518
Total saturated fatty acids (gm)	Copper (mg)	0.544
Total fat (gm)	Copper (mg)	0.5581
Red blood cell count (million cells/uL)	Copper (mg)	0.1244
Sodium (mg)	Copper (mg)	0.7686
Vitamin A, RAE (mcg)	Copper (mg)	0.4494
MFA 22:1 (Docosenoic) (gm)	Copper (mg)	0.1853
SFA 4:0 (Butanoic) (gm)	Copper (mg)	0.313
Magnesium (mg)	Copper (mg)	0.9049
Theobromine (mg)	Copper (mg)	0.1969
Lycopene (mcg)	Copper (mg)	0.2788
Lymphocyte percent (%)	Copper (mg)	-0.0789
Cotinine (ng/mL)	Copper (mg)	-0.1353
Bicarbonate (mmol/L)	Copper (mg)	0.0497
Vitamin K (mcg)	Copper (mg)	0.5372
Aspartate aminotransferase AST (U/L)	Copper (mg)	0.1196
Retinol (mcg)	Copper (mg)	0.2725
Beta-cryptoxanthin (mcg)	Copper (mg)	0.3053
Vitamin B6 (mg)	Copper (mg)	0.7126
Total monounsaturated fatty acids (gm)	Copper (mg)	0.5532
Iron, refigerated (umol/L)	Copper (mg)	0.0267
SFA 12:0 (Dodecanoic) (gm)	Copper (mg)	0.363
Mean cell hemoglobin (pg)	Copper (mg)	0.0767
PFA 20:4 (Eicosatetraenoic) (gm)	Copper (mg)	0.1927
MFA 20:1 (Eicosenoic) (gm)	Copper (mg)	0.3613
Hemoglobin (g/dL)	Copper (mg)	0.1719
PFA 20:5 (Eicosapentaenoic) (gm)	Copper (mg)	0.1689
Chloride (mmol/L)	Copper (mg)	-0.0755
Globulin (g/L)	Copper (mg)	-0.0898
Cholesterol (mmol/L)	Copper (mg)	-0.0614
PFA 18:4 (Octadecatetraenoic) (gm)	Copper (mg)	0.054
SFA 10:0 (Decanoic) (gm)	Copper (mg)	0.3221
PFA 18:3 (Octadecatrienoic) (gm)	Copper (mg)	0.5518
Potassium (mmol/L)	Copper (mg)	0.0878
SFA 16:0 (Hexadecanoic) (gm)	Copper (mg)	0.5539
Eosinophils percent (%)	Copper (mg)	0.0385
Monocyte number	Copper (mg)	0.0619
SFA 18:0 (Octadecanoic) (gm)	Copper (mg)	0.5472
Dietary fiber (gm)	Copper (mg)	0.6103
Vitamin C (mg)	Copper (mg)	0.4582
Thiamin (Vitamin B1) (mg)	Copper (mg)	0.777
Platelet count SI (1000 cells/uL)	Copper (mg)	-0.0952
Segmented neutrophils percent (%)	Copper (mg)	0.0585
Lymphocyte number	Copper (mg)	-0.0446
Selenium (mcg)	Copper (mg)	0.7603
Potassium (mg)	Copper (mg)	0.8288
Hematocrit (%)	Copper (mg)	0.1782
Food folate (mcg)	Copper (mg)	0.845
MFA 16:1 (Hexadecenoic) (gm)	Copper (mg)	0.412
PFA 18:2 (Octadecadienoic) (gm)	Copper (mg)	0.5411
Protein (gm)	Copper (mg)	0.7286
Albumin, urine (mg/L) SI	Copper (mg)	-0.1261
Basophils percent (%)	Copper (mg)	-0.0044
Lactate dehydrogenase LDH (U/L)	Copper (mg)	-0.0015
Energy (kcal)	Beta-cryptoxanthin (mcg)	0.2483
Red blood cell count (million cells/uL)	Beta-cryptoxanthin (mcg)	-0.0444
PFA 22:5 (Docosapentaenoic) (gm)	Beta-cryptoxanthin (mcg)	0.1392
Albumin, urine (mg/L) SI	Beta-cryptoxanthin (mcg)	-0.0624
Total sugars (gm)	Beta-cryptoxanthin (mcg)	0.1779
Glycohemoglobin (%)	Beta-cryptoxanthin (mcg)	0.004
Protein (gm)	Beta-cryptoxanthin (mcg)	0.2489
Basophils percent (%)	Beta-cryptoxanthin (mcg)	-0.0099
Alanine aminotransferase ALT (U/L)	Beta-cryptoxanthin (mcg)	0.0608
Lactate dehydrogenase LDH (U/L)	Beta-cryptoxanthin (mcg)	0.0057
PFA 18:4 (Octadecatetraenoic) (gm)	Beta-cryptoxanthin (mcg)	0.0187
Vitamin B12 (mcg)	Beta-cryptoxanthin (mcg)	0.184
Hematocrit (%)	Beta-cryptoxanthin (mcg)	-0.0121
Lymphocyte number	Beta-cryptoxanthin (mcg)	0.0084
MFA 18:1 (Octadecenoic) (gm)	Beta-cryptoxanthin (mcg)	0.1991
Creatinine (mg/dL)	Beta-cryptoxanthin (mcg)	0.0173
Vitamin K (mcg)	Beta-cryptoxanthin (mcg)	0.3019
Segmented neutrophils percent (%)	Beta-cryptoxanthin (mcg)	0.0575
Cholesterol (mmol/L)	Beta-cryptoxanthin (mcg)	0.0281
PFA 22:6 (Docosahexaenoic) (gm)	Beta-cryptoxanthin (mcg)	0.2967
Lutein + zeaxanthin (mcg)	Beta-cryptoxanthin (mcg)	0.4675
MFA 16:1 (Hexadecenoic) (gm)	Beta-cryptoxanthin (mcg)	0.1605
Vitamin A, RAE (mcg)	Beta-cryptoxanthin (mcg)	0.2529
Albumin (g/L)	Beta-cryptoxanthin (mcg)	0.025
Aspartate aminotransferase AST (U/L)	Beta-cryptoxanthin (mcg)	0.0519
MFA 22:1 (Docosenoic) (gm)	Beta-cryptoxanthin (mcg)	0.2467
Osmolality (mmol/Kg)	Beta-cryptoxanthin (mcg)	0.0178
Thiamin (Vitamin B1) (mg)	Beta-cryptoxanthin (mcg)	0.2574
Iron, refigerated (umol/L)	Beta-cryptoxanthin (mcg)	-0.0808
Gamma glutamyl transferase (U/L)	Beta-cryptoxanthin (mcg)	0.0243
Riboflavin (Vitamin B2) (mg)	Beta-cryptoxanthin (mcg)	0.2358
Lycopene (mcg)	Beta-cryptoxanthin (mcg)	0.1552
Total calcium (mmol/L)	Beta-cryptoxanthin (mcg)	0.0388
Vitamin B6 (mg)	Beta-cryptoxanthin (mcg)	0.3064
Segmented neutrophils number	Beta-cryptoxanthin (mcg)	0.0692
Folic acid (mcg)	Beta-cryptoxanthin (mcg)	0.0917
Mean cell volume (fL)	Beta-cryptoxanthin (mcg)	0.055
White blood cell count (1000 cells/uL)	Beta-cryptoxanthin (mcg)	0.0622
Iron (mg)	Beta-cryptoxanthin (mcg)	0.2366
Total Folate (mcg)	Beta-cryptoxanthin (mcg)	0.241
Total fat (gm)	Beta-cryptoxanthin (mcg)	0.2038
Lymphocyte percent (%)	Beta-cryptoxanthin (mcg)	-0.0563
Selenium (mcg)	Beta-cryptoxanthin (mcg)	0.2385
SFA 14:0 (Tetradecanoic) (gm)	Beta-cryptoxanthin (mcg)	0.164
Theobromine (mg)	Beta-cryptoxanthin (mcg)	0.0949
SFA 18:0 (Octadecanoic) (gm)	Beta-cryptoxanthin (mcg)	0.1898
Sodium (mmol/L)	Beta-cryptoxanthin (mcg)	0.0101
Total saturated fatty acids (gm)	Beta-cryptoxanthin (mcg)	0.1937
SFA 10:0 (Decanoic) (gm)	Beta-cryptoxanthin (mcg)	0.1522
Total protein (g/L)	Beta-cryptoxanthin (mcg)	0.0386
Total polyunsaturated fatty acids (gm)	Beta-cryptoxanthin (mcg)	0.2252
PFA 20:5 (Eicosapentaenoic) (gm)	Beta-cryptoxanthin (mcg)	0.2082
SFA 8:0 (Octanoic) (gm)	Beta-cryptoxanthin (mcg)	0.1168
SFA 6:0 (Hexanoic) (gm)	Beta-cryptoxanthin (mcg)	0.1529
Basophils number	Beta-cryptoxanthin (mcg)	0.0329
Magnesium (mg)	Beta-cryptoxanthin (mcg)	0.3301
Niacin (mg)	Beta-cryptoxanthin (mcg)	0.2275
Monocyte number	Beta-cryptoxanthin (mcg)	-0.0052
SFA 16:0 (Hexadecanoic) (gm)	Beta-cryptoxanthin (mcg)	0.2047
Phosphorus (mmol/L)	Beta-cryptoxanthin (mcg)	0.026
Globulin (g/L)	Beta-cryptoxanthin (mcg)	0.0201
Sodium (mg)	Beta-cryptoxanthin (mcg)	0.271
Potassium (mg)	Beta-cryptoxanthin (mcg)	0.3645
Mean cell hemoglobin (pg)	Beta-cryptoxanthin (mcg)	0.027
Vitamin C (mg)	Beta-cryptoxanthin (mcg)	0.3943
Moisture (gm)	Beta-cryptoxanthin (mcg)	0.2088
SFA 12:0 (Dodecanoic) (gm)	Beta-cryptoxanthin (mcg)	0.1895
Dietary fiber (gm)	Beta-cryptoxanthin (mcg)	0.2596
Retinol (mcg)	Beta-cryptoxanthin (mcg)	0.0897
Alkaline phosphotase (U/L)	Beta-cryptoxanthin (mcg)	-0.063
Total monounsaturated fatty acids (gm)	Beta-cryptoxanthin (mcg)	0.1991
Platelet count SI (1000 cells/uL)	Beta-cryptoxanthin (mcg)	-0.0049
Monocyte percent (%)	Beta-cryptoxanthin (mcg)	-0.0708
Triglycerides (mmol/L)	Beta-cryptoxanthin (mcg)	-0.0775
Blood urea nitrogen (mmol/L)	Beta-cryptoxanthin (mcg)	0.0021
SFA 4:0 (Butanoic) (gm)	Beta-cryptoxanthin (mcg)	0.1469
Glucose, serum (mmol/L)	Beta-cryptoxanthin (mcg)	0.0012
Folate, DFE (mcg)	Beta-cryptoxanthin (mcg)	0.2056
Eosinophils number	Beta-cryptoxanthin (mcg)	0.0622
Food folate (mcg)	Beta-cryptoxanthin (mcg)	0.3734
Bicarbonate (mmol/L)	Beta-cryptoxanthin (mcg)	-0.0468
Hemoglobin (g/dL)	Beta-cryptoxanthin (mcg)	-0.0236
PFA 18:3 (Octadecatrienoic) (gm)	Beta-cryptoxanthin (mcg)	0.2724
PFA 20:4 (Eicosatetraenoic) (gm)	Beta-cryptoxanthin (mcg)	0.1907
Phosphorus (mg)	Beta-cryptoxanthin (mcg)	0.2404
Eosinophils percent (%)	Beta-cryptoxanthin (mcg)	0.0553
Cotinine (ng/mL)	Beta-cryptoxanthin (mcg)	-0.0409
Red cell distribution width (%)	Beta-cryptoxanthin (mcg)	0.0037
Potassium (mmol/L)	Beta-cryptoxanthin (mcg)	0.0053
Mean platelet volume (fL)	Beta-cryptoxanthin (mcg)	0.0218
Zinc (mg)	Beta-cryptoxanthin (mcg)	0.2133
Uric acid (umol/L)	Beta-cryptoxanthin (mcg)	-0.0605
MFA 20:1 (Eicosenoic) (gm)	Beta-cryptoxanthin (mcg)	0.1909
Bilirubin, total (umol/L)	Beta-cryptoxanthin (mcg)	-0.0189
PFA 18:2 (Octadecadienoic) (gm)	Beta-cryptoxanthin (mcg)	0.221
Chloride (mmol/L)	Beta-cryptoxanthin (mcg)	-0.0037
PFA 22:5 (Docosapentaenoic) (gm)	Folic acid (mcg)	0.007
Blood urea nitrogen (mmol/L)	Folic acid (mcg)	0.0785
PFA 18:4 (Octadecatetraenoic) (gm)	Folic acid (mcg)	0.0617
Vitamin C (mg)	Folic acid (mcg)	0.2032
Lactate dehydrogenase LDH (U/L)	Folic acid (mcg)	-0.0038
Uric acid (umol/L)	Folic acid (mcg)	-0.0331
SFA 14:0 (Tetradecanoic) (gm)	Folic acid (mcg)	0.3054
Chloride (mmol/L)	Folic acid (mcg)	-8e-04
Total saturated fatty acids (gm)	Folic acid (mcg)	0.3098
Zinc (mg)	Folic acid (mcg)	0.2702
Total protein (g/L)	Folic acid (mcg)	0.0042
Dietary fiber (gm)	Folic acid (mcg)	0.3705
Bilirubin, total (umol/L)	Folic acid (mcg)	-0.0088
Monocyte number	Folic acid (mcg)	0.0175
SFA 16:0 (Hexadecanoic) (gm)	Folic acid (mcg)	0.3083
Folate, DFE (mcg)	Folic acid (mcg)	0.4827
Niacin (mg)	Folic acid (mcg)	0.2616
SFA 4:0 (Butanoic) (gm)	Folic acid (mcg)	0.2005
Lymphocyte percent (%)	Folic acid (mcg)	-0.0229
PFA 22:6 (Docosahexaenoic) (gm)	Folic acid (mcg)	0.0506
Vitamin K (mcg)	Folic acid (mcg)	0.2813
MFA 18:1 (Octadecenoic) (gm)	Folic acid (mcg)	0.3079
Total Folate (mcg)	Folic acid (mcg)	0.4395
Vitamin A, RAE (mcg)	Folic acid (mcg)	0.3436
Lymphocyte number	Folic acid (mcg)	-0.0088
Red blood cell count (million cells/uL)	Folic acid (mcg)	-0.0117
Food folate (mcg)	Folic acid (mcg)	0.2068
Phosphorus (mmol/L)	Folic acid (mcg)	0.003
Alkaline phosphotase (U/L)	Folic acid (mcg)	-0.0029
Phosphorus (mg)	Folic acid (mcg)	0.2454
Protein (gm)	Folic acid (mcg)	0.2433
PFA 20:5 (Eicosapentaenoic) (gm)	Folic acid (mcg)	0.0167
Selenium (mcg)	Folic acid (mcg)	0.2766
Bicarbonate (mmol/L)	Folic acid (mcg)	0.001
Albumin (g/L)	Folic acid (mcg)	0.0419
Mean platelet volume (fL)	Folic acid (mcg)	0.0408
Eosinophils number	Folic acid (mcg)	-0.006
Osmolality (mmol/Kg)	Folic acid (mcg)	0.0244
Monocyte percent (%)	Folic acid (mcg)	0.0148
SFA 12:0 (Dodecanoic) (gm)	Folic acid (mcg)	0.2513
Retinol (mcg)	Folic acid (mcg)	0.2268
SFA 8:0 (Octanoic) (gm)	Folic acid (mcg)	0.1868
Vitamin B12 (mcg)	Folic acid (mcg)	0.2408
Energy (kcal)	Folic acid (mcg)	0.2288
Potassium (mmol/L)	Folic acid (mcg)	0.0192
SFA 18:0 (Octadecanoic) (gm)	Folic acid (mcg)	0.3052
Hematocrit (%)	Folic acid (mcg)	0.0035
Riboflavin (Vitamin B2) (mg)	Folic acid (mcg)	0.2954
Triglycerides (mmol/L)	Folic acid (mcg)	0.0078
Segmented neutrophils number	Folic acid (mcg)	0.0171
MFA 20:1 (Eicosenoic) (gm)	Folic acid (mcg)	0.1331
SFA 10:0 (Decanoic) (gm)	Folic acid (mcg)	0.2366
Sodium (mg)	Folic acid (mcg)	0.2786
Iron, refigerated (umol/L)	Folic acid (mcg)	-0.0037
Basophils percent (%)	Folic acid (mcg)	-0.0026
Aspartate aminotransferase AST (U/L)	Folic acid (mcg)	0.0128
Vitamin B6 (mg)	Folic acid (mcg)	0.2027
Total calcium (mmol/L)	Folic acid (mcg)	-0.0048
Segmented neutrophils percent (%)	Folic acid (mcg)	0.0219
Magnesium (mg)	Folic acid (mcg)	0.2173
Gamma glutamyl transferase (U/L)	Folic acid (mcg)	-0.0178
Total fat (gm)	Folic acid (mcg)	0.3078
PFA 18:3 (Octadecatrienoic) (gm)	Folic acid (mcg)	0.2905
MFA 16:1 (Hexadecenoic) (gm)	Folic acid (mcg)	0.2004
Glucose, serum (mmol/L)	Folic acid (mcg)	-0.0116
Platelet count SI (1000 cells/uL)	Folic acid (mcg)	-0.0396
SFA 6:0 (Hexanoic) (gm)	Folic acid (mcg)	0.1807
Basophils number	Folic acid (mcg)	0.0357
Lycopene (mcg)	Folic acid (mcg)	0.1604
Alanine aminotransferase ALT (U/L)	Folic acid (mcg)	0.0034
Total polyunsaturated fatty acids (gm)	Folic acid (mcg)	0.2763
PFA 18:2 (Octadecadienoic) (gm)	Folic acid (mcg)	0.2977
Lutein + zeaxanthin (mcg)	Folic acid (mcg)	0.2844
Moisture (gm)	Folic acid (mcg)	0.1031
Total sugars (gm)	Folic acid (mcg)	0.1355
Cholesterol (mmol/L)	Folic acid (mcg)	0.0013
Creatinine (mg/dL)	Folic acid (mcg)	-0.0183
Eosinophils percent (%)	Folic acid (mcg)	-0.0118
Thiamin (Vitamin B1) (mg)	Folic acid (mcg)	0.3903
Potassium (mg)	Folic acid (mcg)	0.1776
MFA 22:1 (Docosenoic) (gm)	Folic acid (mcg)	0.0772
White blood cell count (1000 cells/uL)	Folic acid (mcg)	0.012
Hemoglobin (g/dL)	Folic acid (mcg)	0.008
Mean cell volume (fL)	Folic acid (mcg)	0.026
Total monounsaturated fatty acids (gm)	Folic acid (mcg)	0.3054
Iron (mg)	Folic acid (mcg)	0.3764
Mean cell hemoglobin (pg)	Folic acid (mcg)	0.0302
Albumin, urine (mg/L) SI	Folic acid (mcg)	-0.0177
Theobromine (mg)	Folic acid (mcg)	0.0653
Glycohemoglobin (%)	Folic acid (mcg)	-0.0457
Sodium (mmol/L)	Folic acid (mcg)	0.0037
Globulin (g/L)	Folic acid (mcg)	-0.0323
Red cell distribution width (%)	Folic acid (mcg)	-0.0402
PFA 20:4 (Eicosatetraenoic) (gm)	Folic acid (mcg)	0.0716
Cotinine (ng/mL)	Folic acid (mcg)	-0.117
Lactate dehydrogenase LDH (U/L)	Folate, DFE (mcg)	-0.0379
Total saturated fatty acids (gm)	Folate, DFE (mcg)	0.4273
Dietary fiber (gm)	Folate, DFE (mcg)	0.4978
SFA 14:0 (Tetradecanoic) (gm)	Folate, DFE (mcg)	0.4359
Sodium (mg)	Folate, DFE (mcg)	0.6665
Zinc (mg)	Folate, DFE (mcg)	0.7202
Moisture (gm)	Folate, DFE (mcg)	0.4985
Magnesium (mg)	Folate, DFE (mcg)	0.7293
Phosphorus (mg)	Folate, DFE (mcg)	0.7021
Cotinine (ng/mL)	Folate, DFE (mcg)	-0.1497
Riboflavin (Vitamin B2) (mg)	Folate, DFE (mcg)	0.8044
Lymphocyte percent (%)	Folate, DFE (mcg)	-0.0922
PFA 22:6 (Docosahexaenoic) (gm)	Folate, DFE (mcg)	0.1461
Total calcium (mmol/L)	Folate, DFE (mcg)	0.0273
Selenium (mcg)	Folate, DFE (mcg)	0.6957
Iron (mg)	Folate, DFE (mcg)	0.89
Mean cell hemoglobin (pg)	Folate, DFE (mcg)	0.1011
Red cell distribution width (%)	Folate, DFE (mcg)	-0.1027
Red blood cell count (million cells/uL)	Folate, DFE (mcg)	0.0698
PFA 18:2 (Octadecadienoic) (gm)	Folate, DFE (mcg)	0.3781
Potassium (mmol/L)	Folate, DFE (mcg)	0.0444
Basophils percent (%)	Folate, DFE (mcg)	0.0129
Alkaline phosphotase (U/L)	Folate, DFE (mcg)	0.0037
Total fat (gm)	Folate, DFE (mcg)	0.4079
SFA 8:0 (Octanoic) (gm)	Folate, DFE (mcg)	0.3287
Segmented neutrophils number	Folate, DFE (mcg)	0.067
Potassium (mg)	Folate, DFE (mcg)	0.6581
SFA 12:0 (Dodecanoic) (gm)	Folate, DFE (mcg)	0.3709
Chloride (mmol/L)	Folate, DFE (mcg)	-0.0415
Uric acid (umol/L)	Folate, DFE (mcg)	-0.0063
PFA 22:5 (Docosapentaenoic) (gm)	Folate, DFE (mcg)	0.0728
MFA 22:1 (Docosenoic) (gm)	Folate, DFE (mcg)	0.1179
Vitamin B6 (mg)	Folate, DFE (mcg)	0.7343
Creatinine (mg/dL)	Folate, DFE (mcg)	0.0698
Energy (kcal)	Folate, DFE (mcg)	0.6967
Iron, refigerated (umol/L)	Folate, DFE (mcg)	0.0475
Niacin (mg)	Folate, DFE (mcg)	0.768
Lymphocyte number	Folate, DFE (mcg)	-0.0411
SFA 16:0 (Hexadecanoic) (gm)	Folate, DFE (mcg)	0.4255
PFA 20:5 (Eicosapentaenoic) (gm)	Folate, DFE (mcg)	0.0898
Retinol (mcg)	Folate, DFE (mcg)	0.346
Hematocrit (%)	Folate, DFE (mcg)	0.1288
Vitamin C (mg)	Folate, DFE (mcg)	0.3488
Vitamin A, RAE (mcg)	Folate, DFE (mcg)	0.4999
Albumin, urine (mg/L) SI	Folate, DFE (mcg)	-0.0513
PFA 18:3 (Octadecatrienoic) (gm)	Folate, DFE (mcg)	0.4049
Mean cell volume (fL)	Folate, DFE (mcg)	0.1062
Cholesterol (mmol/L)	Folate, DFE (mcg)	-0.0612
MFA 20:1 (Eicosenoic) (gm)	Folate, DFE (mcg)	0.2417
PFA 18:4 (Octadecatetraenoic) (gm)	Folate, DFE (mcg)	0.0322
Total Folate (mcg)	Folate, DFE (mcg)	0.9928
Basophils number	Folate, DFE (mcg)	0.0142
Phosphorus (mmol/L)	Folate, DFE (mcg)	0.0165
SFA 4:0 (Butanoic) (gm)	Folate, DFE (mcg)	0.3588
Hemoglobin (g/dL)	Folate, DFE (mcg)	0.1348
Aspartate aminotransferase AST (U/L)	Folate, DFE (mcg)	0.078
Eosinophils percent (%)	Folate, DFE (mcg)	0.0329
Bicarbonate (mmol/L)	Folate, DFE (mcg)	0.0262
Total polyunsaturated fatty acids (gm)	Folate, DFE (mcg)	0.3732
Food folate (mcg)	Folate, DFE (mcg)	0.7261
MFA 16:1 (Hexadecenoic) (gm)	Folate, DFE (mcg)	0.2989
White blood cell count (1000 cells/uL)	Folate, DFE (mcg)	0.0454
Glycohemoglobin (%)	Folate, DFE (mcg)	-0.095
Protein (gm)	Folate, DFE (mcg)	0.6161
PFA 20:4 (Eicosatetraenoic) (gm)	Folate, DFE (mcg)	0.1151
Globulin (g/L)	Folate, DFE (mcg)	-0.0997
Total monounsaturated fatty acids (gm)	Folate, DFE (mcg)	0.3958
Total sugars (gm)	Folate, DFE (mcg)	0.4671
SFA 18:0 (Octadecanoic) (gm)	Folate, DFE (mcg)	0.4058
Gamma glutamyl transferase (U/L)	Folate, DFE (mcg)	0.0211
Blood urea nitrogen (mmol/L)	Folate, DFE (mcg)	0.1465
Eosinophils number	Folate, DFE (mcg)	0.0167
Lycopene (mcg)	Folate, DFE (mcg)	0.1583
SFA 6:0 (Hexanoic) (gm)	Folate, DFE (mcg)	0.3376
Theobromine (mg)	Folate, DFE (mcg)	0.0931
Albumin (g/L)	Folate, DFE (mcg)	0.1559
SFA 10:0 (Decanoic) (gm)	Folate, DFE (mcg)	0.3618
Glucose, serum (mmol/L)	Folate, DFE (mcg)	0.01
MFA 18:1 (Octadecenoic) (gm)	Folate, DFE (mcg)	0.3968
Total protein (g/L)	Folate, DFE (mcg)	0.0329
Triglycerides (mmol/L)	Folate, DFE (mcg)	0.0054
Vitamin B12 (mcg)	Folate, DFE (mcg)	0.4837
Thiamin (Vitamin B1) (mg)	Folate, DFE (mcg)	0.8898
Monocyte number	Folate, DFE (mcg)	0.0417
Bilirubin, total (umol/L)	Folate, DFE (mcg)	0.069
Osmolality (mmol/Kg)	Folate, DFE (mcg)	0.0632
Mean platelet volume (fL)	Folate, DFE (mcg)	0.0194
Sodium (mmol/L)	Folate, DFE (mcg)	0.0141
Segmented neutrophils percent (%)	Folate, DFE (mcg)	0.0838
Alanine aminotransferase ALT (U/L)	Folate, DFE (mcg)	0.0644
Monocyte percent (%)	Folate, DFE (mcg)	0.005
Lutein + zeaxanthin (mcg)	Folate, DFE (mcg)	0.4142
Platelet count SI (1000 cells/uL)	Folate, DFE (mcg)	-0.1048
Vitamin K (mcg)	Folate, DFE (mcg)	0.4023
Bilirubin, total (umol/L)	Food folate (mcg)	0.0484
Phosphorus (mg)	Food folate (mcg)	0.7939
Niacin (mg)	Food folate (mcg)	0.6852
SFA 4:0 (Butanoic) (gm)	Food folate (mcg)	0.3426
MFA 18:1 (Octadecenoic) (gm)	Food folate (mcg)	0.4646
Sodium (mmol/L)	Food folate (mcg)	0.0272
Bicarbonate (mmol/L)	Food folate (mcg)	0.023
Uric acid (umol/L)	Food folate (mcg)	0.0155
SFA 6:0 (Hexanoic) (gm)	Food folate (mcg)	0.3328
Basophils percent (%)	Food folate (mcg)	0.0065
Alkaline phosphotase (U/L)	Food folate (mcg)	-0.0078
Vitamin A, RAE (mcg)	Food folate (mcg)	0.4576
PFA 22:6 (Docosahexaenoic) (gm)	Food folate (mcg)	0.2178
Red cell distribution width (%)	Food folate (mcg)	-0.0897
Sodium (mg)	Food folate (mcg)	0.7179
Red blood cell count (million cells/uL)	Food folate (mcg)	0.093
Total Folate (mcg)	Food folate (mcg)	0.7988
Hematocrit (%)	Food folate (mcg)	0.1635
Chloride (mmol/L)	Food folate (mcg)	-0.0649
Lutein + zeaxanthin (mcg)	Food folate (mcg)	0.5335
Segmented neutrophils number	Food folate (mcg)	0.0631
SFA 8:0 (Octanoic) (gm)	Food folate (mcg)	0.311
Moisture (gm)	Food folate (mcg)	0.6317
Creatinine (mg/dL)	Food folate (mcg)	0.0926
PFA 18:4 (Octadecatetraenoic) (gm)	Food folate (mcg)	0.0391
Thiamin (Vitamin B1) (mg)	Food folate (mcg)	0.763
Lymphocyte number	Food folate (mcg)	-0.0332
Dietary fiber (gm)	Food folate (mcg)	0.5443
Albumin, urine (mg/L) SI	Food folate (mcg)	-0.1204
Segmented neutrophils percent (%)	Food folate (mcg)	0.0813
Globulin (g/L)	Food folate (mcg)	-0.1089
Total sugars (gm)	Food folate (mcg)	0.5219
Potassium (mmol/L)	Food folate (mcg)	0.0443
Blood urea nitrogen (mmol/L)	Food folate (mcg)	0.13
Lactate dehydrogenase LDH (U/L)	Food folate (mcg)	-0.0591
Vitamin K (mcg)	Food folate (mcg)	0.536
SFA 16:0 (Hexadecanoic) (gm)	Food folate (mcg)	0.4968
Total polyunsaturated fatty acids (gm)	Food folate (mcg)	0.4741
Magnesium (mg)	Food folate (mcg)	0.8744
Potassium (mg)	Food folate (mcg)	0.8702
Mean cell volume (fL)	Food folate (mcg)	0.1251
SFA 10:0 (Decanoic) (gm)	Food folate (mcg)	0.3701
Selenium (mcg)	Food folate (mcg)	0.7191
SFA 12:0 (Dodecanoic) (gm)	Food folate (mcg)	0.3998
Zinc (mg)	Food folate (mcg)	0.6933
Theobromine (mg)	Food folate (mcg)	0.1083
Triglycerides (mmol/L)	Food folate (mcg)	-0.0172
Vitamin B12 (mcg)	Food folate (mcg)	0.4361
Cotinine (ng/mL)	Food folate (mcg)	-0.1065
Basophils number	Food folate (mcg)	-0.0044
Alanine aminotransferase ALT (U/L)	Food folate (mcg)	0.1113
Energy (kcal)	Food folate (mcg)	0.782
PFA 20:4 (Eicosatetraenoic) (gm)	Food folate (mcg)	0.2066
Mean cell hemoglobin (pg)	Food folate (mcg)	0.1048
Total calcium (mmol/L)	Food folate (mcg)	0.0764
Gamma glutamyl transferase (U/L)	Food folate (mcg)	0.0391
Cholesterol (mmol/L)	Food folate (mcg)	-0.0538
Monocyte percent (%)	Food folate (mcg)	0.0179
SFA 18:0 (Octadecanoic) (gm)	Food folate (mcg)	0.4709
Mean platelet volume (fL)	Food folate (mcg)	-0.001
MFA 16:1 (Hexadecenoic) (gm)	Food folate (mcg)	0.3675
Lymphocyte percent (%)	Food folate (mcg)	-0.0783
PFA 18:2 (Octadecadienoic) (gm)	Food folate (mcg)	0.4704
Aspartate aminotransferase AST (U/L)	Food folate (mcg)	0.1049
Glucose, serum (mmol/L)	Food folate (mcg)	0.0024
Iron (mg)	Food folate (mcg)	0.7229
Osmolality (mmol/Kg)	Food folate (mcg)	0.0705
PFA 22:5 (Docosapentaenoic) (gm)	Food folate (mcg)	0.0791
Albumin (g/L)	Food folate (mcg)	0.1462
Hemoglobin (g/dL)	Food folate (mcg)	0.1613
Eosinophils percent (%)	Food folate (mcg)	0.0313
Riboflavin (Vitamin B2) (mg)	Food folate (mcg)	0.7266
Total protein (g/L)	Food folate (mcg)	0.019
Protein (gm)	Food folate (mcg)	0.7042
Vitamin B6 (mg)	Food folate (mcg)	0.7093
Vitamin C (mg)	Food folate (mcg)	0.4477
Eosinophils number	Food folate (mcg)	0.0271
White blood cell count (1000 cells/uL)	Food folate (mcg)	0.041
Iron, refigerated (umol/L)	Food folate (mcg)	0.0344
Total monounsaturated fatty acids (gm)	Food folate (mcg)	0.4638
SFA 14:0 (Tetradecanoic) (gm)	Food folate (mcg)	0.4626
PFA 18:3 (Octadecatrienoic) (gm)	Food folate (mcg)	0.4999
Phosphorus (mmol/L)	Food folate (mcg)	0.0033
MFA 22:1 (Docosenoic) (gm)	Food folate (mcg)	0.1807
MFA 20:1 (Eicosenoic) (gm)	Food folate (mcg)	0.366
Retinol (mcg)	Food folate (mcg)	0.2645
PFA 20:5 (Eicosapentaenoic) (gm)	Food folate (mcg)	0.1663
Total fat (gm)	Food folate (mcg)	0.4829
Monocyte number	Food folate (mcg)	0.0468
Total saturated fatty acids (gm)	Food folate (mcg)	0.4894
Platelet count SI (1000 cells/uL)	Food folate (mcg)	-0.09
Lycopene (mcg)	Food folate (mcg)	0.2291
Glycohemoglobin (%)	Food folate (mcg)	-0.0963
Basophils percent (%)	Dietary fiber (gm)	-0.0035
Monocyte percent (%)	Dietary fiber (gm)	-0.0098
Phosphorus (mg)	Dietary fiber (gm)	0.5103
Eosinophils percent (%)	Dietary fiber (gm)	0.0449
Sodium (mmol/L)	Dietary fiber (gm)	0.0213
Chloride (mmol/L)	Dietary fiber (gm)	-0.0503
Selenium (mcg)	Dietary fiber (gm)	0.4657
Uric acid (umol/L)	Dietary fiber (gm)	-0.0347
Cholesterol (mmol/L)	Dietary fiber (gm)	-0.0323
Total calcium (mmol/L)	Dietary fiber (gm)	0.0426
Hemoglobin (g/dL)	Dietary fiber (gm)	0.0235
Basophils number	Dietary fiber (gm)	-0.0036
Total monounsaturated fatty acids (gm)	Dietary fiber (gm)	0.7282
Cotinine (ng/mL)	Dietary fiber (gm)	-0.1805
Eosinophils number	Dietary fiber (gm)	0.0126
Protein (gm)	Dietary fiber (gm)	0.5215
Moisture (gm)	Dietary fiber (gm)	0.3188
Retinol (mcg)	Dietary fiber (gm)	0.3236
Platelet count SI (1000 cells/uL)	Dietary fiber (gm)	-0.0411
Osmolality (mmol/Kg)	Dietary fiber (gm)	0.029
Lactate dehydrogenase LDH (U/L)	Dietary fiber (gm)	0.0097
MFA 18:1 (Octadecenoic) (gm)	Dietary fiber (gm)	0.7299
Gamma glutamyl transferase (U/L)	Dietary fiber (gm)	-0.0021
Lymphocyte number	Dietary fiber (gm)	-0.0486
Total Folate (mcg)	Dietary fiber (gm)	0.5204
PFA 22:6 (Docosahexaenoic) (gm)	Dietary fiber (gm)	0.1084
Potassium (mg)	Dietary fiber (gm)	0.5341
MFA 22:1 (Docosenoic) (gm)	Dietary fiber (gm)	0.1439
Vitamin B12 (mcg)	Dietary fiber (gm)	0.3196
Mean platelet volume (fL)	Dietary fiber (gm)	-0.0206
Lutein + zeaxanthin (mcg)	Dietary fiber (gm)	0.736
Total sugars (gm)	Dietary fiber (gm)	0.3916
Total fat (gm)	Dietary fiber (gm)	0.7451
Iron, refigerated (umol/L)	Dietary fiber (gm)	0.0219
Niacin (mg)	Dietary fiber (gm)	0.4391
PFA 20:4 (Eicosatetraenoic) (gm)	Dietary fiber (gm)	0.1707
Total protein (g/L)	Dietary fiber (gm)	0.0276
SFA 16:0 (Hexadecanoic) (gm)	Dietary fiber (gm)	0.7202
Total polyunsaturated fatty acids (gm)	Dietary fiber (gm)	0.7054
Phosphorus (mmol/L)	Dietary fiber (gm)	0.0072
PFA 20:5 (Eicosapentaenoic) (gm)	Dietary fiber (gm)	0.0997
Red blood cell count (million cells/uL)	Dietary fiber (gm)	0.0121
PFA 18:3 (Octadecatrienoic) (gm)	Dietary fiber (gm)	0.6811
Bicarbonate (mmol/L)	Dietary fiber (gm)	0.025
SFA 8:0 (Octanoic) (gm)	Dietary fiber (gm)	0.2897
Glycohemoglobin (%)	Dietary fiber (gm)	-0.043
Red cell distribution width (%)	Dietary fiber (gm)	-0.0256
Iron (mg)	Dietary fiber (gm)	0.5527
Vitamin C (mg)	Dietary fiber (gm)	0.5361
Vitamin K (mcg)	Dietary fiber (gm)	0.6854
Blood urea nitrogen (mmol/L)	Dietary fiber (gm)	0.0596
Glucose, serum (mmol/L)	Dietary fiber (gm)	-0.0766
Alanine aminotransferase ALT (U/L)	Dietary fiber (gm)	0.0289
Total saturated fatty acids (gm)	Dietary fiber (gm)	0.7146
Sodium (mg)	Dietary fiber (gm)	0.5421
Potassium (mmol/L)	Dietary fiber (gm)	0.0403
Hematocrit (%)	Dietary fiber (gm)	0.0308
Zinc (mg)	Dietary fiber (gm)	0.5128
Thiamin (Vitamin B1) (mg)	Dietary fiber (gm)	0.537
Segmented neutrophils percent (%)	Dietary fiber (gm)	0.033
Theobromine (mg)	Dietary fiber (gm)	0.1054
Mean cell volume (fL)	Dietary fiber (gm)	0.0328
Riboflavin (Vitamin B2) (mg)	Dietary fiber (gm)	0.4548
Segmented neutrophils number	Dietary fiber (gm)	0.0071
Lycopene (mcg)	Dietary fiber (gm)	0.2012
PFA 18:4 (Octadecatetraenoic) (gm)	Dietary fiber (gm)	0.0344
White blood cell count (1000 cells/uL)	Dietary fiber (gm)	-0.0092
PFA 22:5 (Docosapentaenoic) (gm)	Dietary fiber (gm)	0.0164
MFA 16:1 (Hexadecenoic) (gm)	Dietary fiber (gm)	0.4766
SFA 6:0 (Hexanoic) (gm)	Dietary fiber (gm)	0.2958
Alkaline phosphotase (U/L)	Dietary fiber (gm)	0.027
Lymphocyte percent (%)	Dietary fiber (gm)	-0.0408
Creatinine (mg/dL)	Dietary fiber (gm)	0.0016
Globulin (g/L)	Dietary fiber (gm)	-0.0339
Magnesium (mg)	Dietary fiber (gm)	0.5702
SFA 12:0 (Dodecanoic) (gm)	Dietary fiber (gm)	0.3778
Monocyte number	Dietary fiber (gm)	-0.0158
Aspartate aminotransferase AST (U/L)	Dietary fiber (gm)	0.0656
SFA 18:0 (Octadecanoic) (gm)	Dietary fiber (gm)	0.7002
Energy (kcal)	Dietary fiber (gm)	0.5242
Vitamin B6 (mg)	Dietary fiber (gm)	0.4451
SFA 14:0 (Tetradecanoic) (gm)	Dietary fiber (gm)	0.5664
Albumin (g/L)	Dietary fiber (gm)	0.0764
Bilirubin, total (umol/L)	Dietary fiber (gm)	0.0292
SFA 4:0 (Butanoic) (gm)	Dietary fiber (gm)	0.3105
Mean cell hemoglobin (pg)	Dietary fiber (gm)	0.0179
Albumin, urine (mg/L) SI	Dietary fiber (gm)	-0.0418
Vitamin A, RAE (mcg)	Dietary fiber (gm)	0.5909
PFA 18:2 (Octadecadienoic) (gm)	Dietary fiber (gm)	0.6987
Triglycerides (mmol/L)	Dietary fiber (gm)	-0.0467
SFA 10:0 (Decanoic) (gm)	Dietary fiber (gm)	0.3682
MFA 20:1 (Eicosenoic) (gm)	Dietary fiber (gm)	0.354
Retinol (mcg)	Total Folate (mcg)	0.3421
SFA 4:0 (Butanoic) (gm)	Total Folate (mcg)	0.3665
Vitamin A, RAE (mcg)	Total Folate (mcg)	0.5084
MFA 20:1 (Eicosenoic) (gm)	Total Folate (mcg)	0.2688
Platelet count SI (1000 cells/uL)	Total Folate (mcg)	-0.1066
Lutein + zeaxanthin (mcg)	Total Folate (mcg)	0.4478
Total sugars (gm)	Total Folate (mcg)	0.4946
PFA 22:5 (Docosapentaenoic) (gm)	Total Folate (mcg)	0.0766
Protein (gm)	Total Folate (mcg)	0.6511
Bilirubin, total (umol/L)	Total Folate (mcg)	0.0708
Total fat (gm)	Total Folate (mcg)	0.4303
Zinc (mg)	Total Folate (mcg)	0.7444
Iron (mg)	Total Folate (mcg)	0.8967
Vitamin K (mcg)	Total Folate (mcg)	0.4341
Cholesterol (mmol/L)	Total Folate (mcg)	-0.0634
Niacin (mg)	Total Folate (mcg)	0.7828
Theobromine (mg)	Total Folate (mcg)	0.0973
PFA 18:3 (Octadecatrienoic) (gm)	Total Folate (mcg)	0.431
Hemoglobin (g/dL)	Total Folate (mcg)	0.1433
SFA 12:0 (Dodecanoic) (gm)	Total Folate (mcg)	0.3846
Total monounsaturated fatty acids (gm)	Total Folate (mcg)	0.4161
Vitamin B6 (mg)	Total Folate (mcg)	0.7637
Albumin, urine (mg/L) SI	Total Folate (mcg)	-0.063
Albumin (g/L)	Total Folate (mcg)	0.1605
Moisture (gm)	Total Folate (mcg)	0.5401
SFA 8:0 (Octanoic) (gm)	Total Folate (mcg)	0.3345
PFA 18:4 (Octadecatetraenoic) (gm)	Total Folate (mcg)	0.0335
SFA 6:0 (Hexanoic) (gm)	Total Folate (mcg)	0.3463
Basophils percent (%)	Total Folate (mcg)	0.0126
SFA 16:0 (Hexadecanoic) (gm)	Total Folate (mcg)	0.4479
Total calcium (mmol/L)	Total Folate (mcg)	0.0381
Vitamin C (mg)	Total Folate (mcg)	0.3782
Energy (kcal)	Total Folate (mcg)	0.735
Lymphocyte percent (%)	Total Folate (mcg)	-0.0921
Lymphocyte number	Total Folate (mcg)	-0.0404
Red blood cell count (million cells/uL)	Total Folate (mcg)	0.0758
Total saturated fatty acids (gm)	Total Folate (mcg)	0.448
Phosphorus (mmol/L)	Total Folate (mcg)	0.0155
Uric acid (umol/L)	Total Folate (mcg)	-0.0038
SFA 14:0 (Tetradecanoic) (gm)	Total Folate (mcg)	0.4512
MFA 16:1 (Hexadecenoic) (gm)	Total Folate (mcg)	0.3176
PFA 20:5 (Eicosapentaenoic) (gm)	Total Folate (mcg)	0.1066
Aspartate aminotransferase AST (U/L)	Total Folate (mcg)	0.0849
Bicarbonate (mmol/L)	Total Folate (mcg)	0.0271
Eosinophils percent (%)	Total Folate (mcg)	0.0351
Phosphorus (mg)	Total Folate (mcg)	0.7425
MFA 22:1 (Docosenoic) (gm)	Total Folate (mcg)	0.1328
Alanine aminotransferase ALT (U/L)	Total Folate (mcg)	0.0744
Mean platelet volume (fL)	Total Folate (mcg)	0.0158
PFA 18:2 (Octadecadienoic) (gm)	Total Folate (mcg)	0.4028
PFA 20:4 (Eicosatetraenoic) (gm)	Total Folate (mcg)	0.1303
SFA 10:0 (Decanoic) (gm)	Total Folate (mcg)	0.3722
Globulin (g/L)	Total Folate (mcg)	-0.1031
Lactate dehydrogenase LDH (U/L)	Total Folate (mcg)	-0.0436
Monocyte percent (%)	Total Folate (mcg)	0.0054
Gamma glutamyl transferase (U/L)	Total Folate (mcg)	0.0254
Iron, refigerated (umol/L)	Total Folate (mcg)	0.0473
Thiamin (Vitamin B1) (mg)	Total Folate (mcg)	0.9008
Segmented neutrophils percent (%)	Total Folate (mcg)	0.086
Alkaline phosphotase (U/L)	Total Folate (mcg)	1e-04
Mean cell volume (fL)	Total Folate (mcg)	0.1127
Segmented neutrophils number	Total Folate (mcg)	0.0684
Magnesium (mg)	Total Folate (mcg)	0.7821
Triglycerides (mmol/L)	Total Folate (mcg)	0.0021
Monocyte number	Total Folate (mcg)	0.0421
Selenium (mcg)	Total Folate (mcg)	0.7221
Creatinine (mg/dL)	Total Folate (mcg)	0.0772
MFA 18:1 (Octadecenoic) (gm)	Total Folate (mcg)	0.4171
Glycohemoglobin (%)	Total Folate (mcg)	-0.099
PFA 22:6 (Docosahexaenoic) (gm)	Total Folate (mcg)	0.1642
Eosinophils number	Total Folate (mcg)	0.0205
Sodium (mmol/L)	Total Folate (mcg)	0.0161
Total polyunsaturated fatty acids (gm)	Total Folate (mcg)	0.3995
SFA 18:0 (Octadecanoic) (gm)	Total Folate (mcg)	0.4258
Mean cell hemoglobin (pg)	Total Folate (mcg)	0.1048
White blood cell count (1000 cells/uL)	Total Folate (mcg)	0.0461
Osmolality (mmol/Kg)	Total Folate (mcg)	0.0652
Blood urea nitrogen (mmol/L)	Total Folate (mcg)	0.1466
Hematocrit (%)	Total Folate (mcg)	0.1386
Chloride (mmol/L)	Total Folate (mcg)	-0.0485
Cotinine (ng/mL)	Total Folate (mcg)	-0.146
Sodium (mg)	Total Folate (mcg)	0.6949
Riboflavin (Vitamin B2) (mg)	Total Folate (mcg)	0.8225
Total protein (g/L)	Total Folate (mcg)	0.0336
Potassium (mg)	Total Folate (mcg)	0.718
Basophils number	Total Folate (mcg)	0.009
Vitamin B12 (mcg)	Total Folate (mcg)	0.4933
Red cell distribution width (%)	Total Folate (mcg)	-0.1036
Glucose, serum (mmol/L)	Total Folate (mcg)	0.0094
Potassium (mmol/L)	Total Folate (mcg)	0.0448
Lycopene (mcg)	Total Folate (mcg)	0.1704
Vitamin C (mg)	Iron (mg)	0.3656
Sodium (mg)	Iron (mg)	0.7494
Magnesium (mg)	Iron (mg)	0.7921
Total monounsaturated fatty acids (gm)	Iron (mg)	0.5159
Moisture (gm)	Iron (mg)	0.5798
Eosinophils percent (%)	Iron (mg)	0.0265
Sodium (mmol/L)	Iron (mg)	0.051
Iron, refigerated (umol/L)	Iron (mg)	0.0685
Red blood cell count (million cells/uL)	Iron (mg)	0.1224
Basophils percent (%)	Iron (mg)	-0.0174
Lutein + zeaxanthin (mcg)	Iron (mg)	0.4344
SFA 18:0 (Octadecanoic) (gm)	Iron (mg)	0.5219
Platelet count SI (1000 cells/uL)	Iron (mg)	-0.1063
Red cell distribution width (%)	Iron (mg)	-0.0864
Albumin (g/L)	Iron (mg)	0.172
Potassium (mg)	Iron (mg)	0.7258
Mean cell hemoglobin (pg)	Iron (mg)	0.0988
Total sugars (gm)	Iron (mg)	0.5543
Hemoglobin (g/dL)	Iron (mg)	0.1848
SFA 12:0 (Dodecanoic) (gm)	Iron (mg)	0.3728
White blood cell count (1000 cells/uL)	Iron (mg)	0.0393
Albumin, urine (mg/L) SI	Iron (mg)	-0.0641
Blood urea nitrogen (mmol/L)	Iron (mg)	0.1425
Basophils number	Iron (mg)	-0.0069
Total polyunsaturated fatty acids (gm)	Iron (mg)	0.4536
Glycohemoglobin (%)	Iron (mg)	-0.073
SFA 10:0 (Decanoic) (gm)	Iron (mg)	0.3482
Theobromine (mg)	Iron (mg)	0.1137
Selenium (mcg)	Iron (mg)	0.7392
PFA 22:5 (Docosapentaenoic) (gm)	Iron (mg)	0.0906
PFA 22:6 (Docosahexaenoic) (gm)	Iron (mg)	0.1791
PFA 18:2 (Octadecadienoic) (gm)	Iron (mg)	0.452
Globulin (g/L)	Iron (mg)	-0.0846
Lymphocyte percent (%)	Iron (mg)	-0.0714
SFA 4:0 (Butanoic) (gm)	Iron (mg)	0.3363
Thiamin (Vitamin B1) (mg)	Iron (mg)	0.8794
Vitamin B6 (mg)	Iron (mg)	0.8073
Glucose, serum (mmol/L)	Iron (mg)	0.0025
Eosinophils number	Iron (mg)	0.0246
PFA 18:3 (Octadecatrienoic) (gm)	Iron (mg)	0.4881
Total fat (gm)	Iron (mg)	0.5156
Riboflavin (Vitamin B2) (mg)	Iron (mg)	0.8111
SFA 16:0 (Hexadecanoic) (gm)	Iron (mg)	0.5295
Total calcium (mmol/L)	Iron (mg)	0.0359
Monocyte percent (%)	Iron (mg)	0.0016
Vitamin A, RAE (mcg)	Iron (mg)	0.5174
Hematocrit (%)	Iron (mg)	0.1838
Segmented neutrophils number	Iron (mg)	0.0558
Gamma glutamyl transferase (U/L)	Iron (mg)	0.0586
Niacin (mg)	Iron (mg)	0.8427
Bicarbonate (mmol/L)	Iron (mg)	0.0497
Osmolality (mmol/Kg)	Iron (mg)	0.0931
SFA 14:0 (Tetradecanoic) (gm)	Iron (mg)	0.488
Mean cell volume (fL)	Iron (mg)	0.1124
MFA 20:1 (Eicosenoic) (gm)	Iron (mg)	0.3307
Aspartate aminotransferase AST (U/L)	Iron (mg)	0.112
Cholesterol (mmol/L)	Iron (mg)	-0.0799
Phosphorus (mg)	Iron (mg)	0.7638
Triglycerides (mmol/L)	Iron (mg)	-0.0103
Alkaline phosphotase (U/L)	Iron (mg)	0.0276
Potassium (mmol/L)	Iron (mg)	0.0452
Retinol (mcg)	Iron (mg)	0.3297
SFA 6:0 (Hexanoic) (gm)	Iron (mg)	0.3174
Bilirubin, total (umol/L)	Iron (mg)	0.0808
Monocyte number	Iron (mg)	0.0362
Lymphocyte number	Iron (mg)	-0.027
Cotinine (ng/mL)	Iron (mg)	-0.1333
Creatinine (mg/dL)	Iron (mg)	0.124
Mean platelet volume (fL)	Iron (mg)	0.0286
MFA 18:1 (Octadecenoic) (gm)	Iron (mg)	0.5141
MFA 22:1 (Docosenoic) (gm)	Iron (mg)	0.1615
Segmented neutrophils percent (%)	Iron (mg)	0.0688
Protein (gm)	Iron (mg)	0.7167
Zinc (mg)	Iron (mg)	0.8244
Alanine aminotransferase ALT (U/L)	Iron (mg)	0.108
Uric acid (umol/L)	Iron (mg)	0.0528
Total protein (g/L)	Iron (mg)	0.0571
Energy (kcal)	Iron (mg)	0.7864
Vitamin B12 (mcg)	Iron (mg)	0.5502
PFA 20:4 (Eicosatetraenoic) (gm)	Iron (mg)	0.2019
Vitamin K (mcg)	Iron (mg)	0.4615
PFA 18:4 (Octadecatetraenoic) (gm)	Iron (mg)	0.0046
Lactate dehydrogenase LDH (U/L)	Iron (mg)	-0.0069
SFA 8:0 (Octanoic) (gm)	Iron (mg)	0.3037
Total saturated fatty acids (gm)	Iron (mg)	0.5256
Lycopene (mcg)	Iron (mg)	0.1816
Chloride (mmol/L)	Iron (mg)	-0.0447
MFA 16:1 (Hexadecenoic) (gm)	Iron (mg)	0.4198
PFA 20:5 (Eicosapentaenoic) (gm)	Iron (mg)	0.1155
Phosphorus (mmol/L)	Iron (mg)	0.0276
Chloride (mmol/L)	Energy (kcal)	-0.0217
Mean cell hemoglobin (pg)	Energy (kcal)	0.088
SFA 16:0 (Hexadecanoic) (gm)	Energy (kcal)	0.6516
Glucose, serum (mmol/L)	Energy (kcal)	-1e-04
Magnesium (mg)	Energy (kcal)	0.8622
Platelet count SI (1000 cells/uL)	Energy (kcal)	-0.1212
Creatinine (mg/dL)	Energy (kcal)	0.1528
Potassium (mg)	Energy (kcal)	0.8272
Total protein (g/L)	Energy (kcal)	0.0047
Sodium (mg)	Energy (kcal)	0.8655
Phosphorus (mg)	Energy (kcal)	0.8779
SFA 4:0 (Butanoic) (gm)	Energy (kcal)	0.3561
MFA 20:1 (Eicosenoic) (gm)	Energy (kcal)	0.4002
Total calcium (mmol/L)	Energy (kcal)	0.0604
SFA 18:0 (Octadecanoic) (gm)	Energy (kcal)	0.6486
Hematocrit (%)	Energy (kcal)	0.1648
Hemoglobin (g/dL)	Energy (kcal)	0.1604
PFA 18:4 (Octadecatetraenoic) (gm)	Energy (kcal)	0.0949
Cotinine (ng/mL)	Energy (kcal)	-0.0329
Lutein + zeaxanthin (mcg)	Energy (kcal)	0.41
Retinol (mcg)	Energy (kcal)	0.2966
White blood cell count (1000 cells/uL)	Energy (kcal)	0.0167
Monocyte percent (%)	Energy (kcal)	0.0457
Uric acid (umol/L)	Energy (kcal)	0.0608
SFA 14:0 (Tetradecanoic) (gm)	Energy (kcal)	0.5596
Zinc (mg)	Energy (kcal)	0.7773
Lymphocyte number	Energy (kcal)	-0.0465
Eosinophils percent (%)	Energy (kcal)	0.0764
Total polyunsaturated fatty acids (gm)	Energy (kcal)	0.601
Aspartate aminotransferase AST (U/L)	Energy (kcal)	0.073
Monocyte number	Energy (kcal)	0.0566
Glycohemoglobin (%)	Energy (kcal)	-0.0706
PFA 18:2 (Octadecadienoic) (gm)	Energy (kcal)	0.5969
Theobromine (mg)	Energy (kcal)	0.1211
SFA 8:0 (Octanoic) (gm)	Energy (kcal)	0.3134
Albumin (g/L)	Energy (kcal)	0.1153
Basophils number	Energy (kcal)	0.0046
Thiamin (Vitamin B1) (mg)	Energy (kcal)	0.7733
Alanine aminotransferase ALT (U/L)	Energy (kcal)	0.0659
Alkaline phosphotase (U/L)	Energy (kcal)	0.0203
Lactate dehydrogenase LDH (U/L)	Energy (kcal)	-0.0305
Cholesterol (mmol/L)	Energy (kcal)	-0.0787
Mean cell volume (fL)	Energy (kcal)	0.111
Bicarbonate (mmol/L)	Energy (kcal)	0.0419
Moisture (gm)	Energy (kcal)	0.7804
Sodium (mmol/L)	Energy (kcal)	0.0782
Total monounsaturated fatty acids (gm)	Energy (kcal)	0.6439
Iron, refigerated (umol/L)	Energy (kcal)	0.0149
Segmented neutrophils percent (%)	Energy (kcal)	0.0509
Blood urea nitrogen (mmol/L)	Energy (kcal)	0.111
Mean platelet volume (fL)	Energy (kcal)	0.0304
MFA 16:1 (Hexadecenoic) (gm)	Energy (kcal)	0.503
Bilirubin, total (umol/L)	Energy (kcal)	0.0608
Lycopene (mcg)	Energy (kcal)	0.2406
Triglycerides (mmol/L)	Energy (kcal)	-0.0329
Red blood cell count (million cells/uL)	Energy (kcal)	0.1039
PFA 18:3 (Octadecatrienoic) (gm)	Energy (kcal)	0.6275
Phosphorus (mmol/L)	Energy (kcal)	0.0132
Riboflavin (Vitamin B2) (mg)	Energy (kcal)	0.7737
Vitamin B12 (mcg)	Energy (kcal)	0.4906
Segmented neutrophils number	Energy (kcal)	0.033
MFA 18:1 (Octadecenoic) (gm)	Energy (kcal)	0.6441
Lymphocyte percent (%)	Energy (kcal)	-0.0681
PFA 20:4 (Eicosatetraenoic) (gm)	Energy (kcal)	0.2936
Albumin, urine (mg/L) SI	Energy (kcal)	-0.0606
PFA 22:5 (Docosapentaenoic) (gm)	Energy (kcal)	0.0986
Eosinophils number	Energy (kcal)	0.0251
PFA 22:6 (Docosahexaenoic) (gm)	Energy (kcal)	0.206
Osmolality (mmol/Kg)	Energy (kcal)	0.1073
Red cell distribution width (%)	Energy (kcal)	-0.0532
PFA 20:5 (Eicosapentaenoic) (gm)	Energy (kcal)	0.1873
Protein (gm)	Energy (kcal)	0.8087
Niacin (mg)	Energy (kcal)	0.7971
Total saturated fatty acids (gm)	Energy (kcal)	0.6423
Total sugars (gm)	Energy (kcal)	0.7605
Potassium (mmol/L)	Energy (kcal)	0.0672
Vitamin A, RAE (mcg)	Energy (kcal)	0.4421
SFA 12:0 (Dodecanoic) (gm)	Energy (kcal)	0.4022
SFA 6:0 (Hexanoic) (gm)	Energy (kcal)	0.3583
Basophils percent (%)	Energy (kcal)	-0.044
Globulin (g/L)	Energy (kcal)	-0.0931
Total fat (gm)	Energy (kcal)	0.6437
Vitamin B6 (mg)	Energy (kcal)	0.7002
MFA 22:1 (Docosenoic) (gm)	Energy (kcal)	0.2068
Vitamin C (mg)	Energy (kcal)	0.3645
SFA 10:0 (Decanoic) (gm)	Energy (kcal)	0.3602
Selenium (mcg)	Energy (kcal)	0.8161
Vitamin K (mcg)	Energy (kcal)	0.5505
Gamma glutamyl transferase (U/L)	Energy (kcal)	0.061
Iron, refigerated (umol/L)	Lycopene (mcg)	0.0387
Magnesium (mg)	Lycopene (mcg)	0.1914
Hemoglobin (g/dL)	Lycopene (mcg)	0.0306
Segmented neutrophils number	Lycopene (mcg)	-0.0067
Zinc (mg)	Lycopene (mcg)	0.241
Total calcium (mmol/L)	Lycopene (mcg)	0.0728
Retinol (mcg)	Lycopene (mcg)	0.0323
Lutein + zeaxanthin (mcg)	Lycopene (mcg)	0.1259
Creatinine (mg/dL)	Lycopene (mcg)	-6e-04
Mean cell hemoglobin (pg)	Lycopene (mcg)	0.0738
Bicarbonate (mmol/L)	Lycopene (mcg)	-0.0331
Total polyunsaturated fatty acids (gm)	Lycopene (mcg)	0.1544
Eosinophils percent (%)	Lycopene (mcg)	-0.0517
PFA 18:4 (Octadecatetraenoic) (gm)	Lycopene (mcg)	0.06
Blood urea nitrogen (mmol/L)	Lycopene (mcg)	0.0655
Moisture (gm)	Lycopene (mcg)	0.173
Segmented neutrophils percent (%)	Lycopene (mcg)	0.02
Total protein (g/L)	Lycopene (mcg)	-0.0093
PFA 18:3 (Octadecatrienoic) (gm)	Lycopene (mcg)	0.1774
Total saturated fatty acids (gm)	Lycopene (mcg)	0.2253
Monocyte percent (%)	Lycopene (mcg)	0.0768
Phosphorus (mmol/L)	Lycopene (mcg)	0.0037
Eosinophils number	Lycopene (mcg)	-0.021
Selenium (mcg)	Lycopene (mcg)	0.2583
MFA 22:1 (Docosenoic) (gm)	Lycopene (mcg)	0.0357
Basophils number	Lycopene (mcg)	-0.0297
PFA 22:6 (Docosahexaenoic) (gm)	Lycopene (mcg)	0.0381
SFA 4:0 (Butanoic) (gm)	Lycopene (mcg)	0.1339
White blood cell count (1000 cells/uL)	Lycopene (mcg)	-0.0222
Glycohemoglobin (%)	Lycopene (mcg)	-0.0644
Bilirubin, total (umol/L)	Lycopene (mcg)	0.0693
Vitamin B12 (mcg)	Lycopene (mcg)	0.1398
Basophils percent (%)	Lycopene (mcg)	0.0561
Red blood cell count (million cells/uL)	Lycopene (mcg)	-0.0201
Lymphocyte number	Lycopene (mcg)	-0.0572
MFA 18:1 (Octadecenoic) (gm)	Lycopene (mcg)	0.217
Hematocrit (%)	Lycopene (mcg)	0.0234
SFA 12:0 (Dodecanoic) (gm)	Lycopene (mcg)	0.1311
Monocyte number	Lycopene (mcg)	0.0544
Riboflavin (Vitamin B2) (mg)	Lycopene (mcg)	0.1768
Globulin (g/L)	Lycopene (mcg)	-0.086
Cotinine (ng/mL)	Lycopene (mcg)	-0.1109
Niacin (mg)	Lycopene (mcg)	0.2093
Sodium (mg)	Lycopene (mcg)	0.2903
Albumin (g/L)	Lycopene (mcg)	0.0832
SFA 6:0 (Hexanoic) (gm)	Lycopene (mcg)	0.1369
Protein (gm)	Lycopene (mcg)	0.2511
SFA 10:0 (Decanoic) (gm)	Lycopene (mcg)	0.1304
Albumin, urine (mg/L) SI	Lycopene (mcg)	-0.0304
Cholesterol (mmol/L)	Lycopene (mcg)	-0.0228
PFA 20:5 (Eicosapentaenoic) (gm)	Lycopene (mcg)	-0.0251
Total sugars (gm)	Lycopene (mcg)	0.1493
Potassium (mg)	Lycopene (mcg)	0.2395
SFA 8:0 (Octanoic) (gm)	Lycopene (mcg)	0.0829
MFA 16:1 (Hexadecenoic) (gm)	Lycopene (mcg)	0.2241
Theobromine (mg)	Lycopene (mcg)	0.0652
Uric acid (umol/L)	Lycopene (mcg)	-0.0373
Phosphorus (mg)	Lycopene (mcg)	0.2182
SFA 14:0 (Tetradecanoic) (gm)	Lycopene (mcg)	0.2222
Glucose, serum (mmol/L)	Lycopene (mcg)	-8e-04
Total monounsaturated fatty acids (gm)	Lycopene (mcg)	0.2188
Sodium (mmol/L)	Lycopene (mcg)	0.0346
Total fat (gm)	Lycopene (mcg)	0.2075
Red cell distribution width (%)	Lycopene (mcg)	-0.0443
Vitamin B6 (mg)	Lycopene (mcg)	0.153
MFA 20:1 (Eicosenoic) (gm)	Lycopene (mcg)	0.1607
Vitamin K (mcg)	Lycopene (mcg)	0.211
PFA 22:5 (Docosapentaenoic) (gm)	Lycopene (mcg)	-0.011
SFA 16:0 (Hexadecanoic) (gm)	Lycopene (mcg)	0.2312
SFA 18:0 (Octadecanoic) (gm)	Lycopene (mcg)	0.2451
Alkaline phosphotase (U/L)	Lycopene (mcg)	0.0232
Mean cell volume (fL)	Lycopene (mcg)	0.0717
Vitamin A, RAE (mcg)	Lycopene (mcg)	0.1342
Osmolality (mmol/Kg)	Lycopene (mcg)	0.0427
Gamma glutamyl transferase (U/L)	Lycopene (mcg)	0.0056
PFA 18:2 (Octadecadienoic) (gm)	Lycopene (mcg)	0.1502
Platelet count SI (1000 cells/uL)	Lycopene (mcg)	-0.0479
Alanine aminotransferase ALT (U/L)	Lycopene (mcg)	0.07
Lymphocyte percent (%)	Lycopene (mcg)	-0.0381
Mean platelet volume (fL)	Lycopene (mcg)	-0.0298
Aspartate aminotransferase AST (U/L)	Lycopene (mcg)	0.0654
PFA 20:4 (Eicosatetraenoic) (gm)	Lycopene (mcg)	0.2282
Lactate dehydrogenase LDH (U/L)	Lycopene (mcg)	0.0651
Chloride (mmol/L)	Lycopene (mcg)	-0.0293
Potassium (mmol/L)	Lycopene (mcg)	0.0479
Thiamin (Vitamin B1) (mg)	Lycopene (mcg)	0.1903
Vitamin C (mg)	Lycopene (mcg)	0.249
Triglycerides (mmol/L)	Lycopene (mcg)	-0.087
Segmented neutrophils number	Lutein + zeaxanthin (mcg)	0.0167
Glycohemoglobin (%)	Lutein + zeaxanthin (mcg)	-0.029
SFA 18:0 (Octadecanoic) (gm)	Lutein + zeaxanthin (mcg)	0.5192
PFA 22:5 (Docosapentaenoic) (gm)	Lutein + zeaxanthin (mcg)	0.1153
Creatinine (mg/dL)	Lutein + zeaxanthin (mcg)	-0.0205
PFA 18:2 (Octadecadienoic) (gm)	Lutein + zeaxanthin (mcg)	0.5687
Zinc (mg)	Lutein + zeaxanthin (mcg)	0.4215
Osmolality (mmol/Kg)	Lutein + zeaxanthin (mcg)	-0.0068
Total fat (gm)	Lutein + zeaxanthin (mcg)	0.5738
Hemoglobin (g/dL)	Lutein + zeaxanthin (mcg)	9e-04
Potassium (mg)	Lutein + zeaxanthin (mcg)	0.4689
Albumin (g/L)	Lutein + zeaxanthin (mcg)	0.0503
Segmented neutrophils percent (%)	Lutein + zeaxanthin (mcg)	0.0099
Phosphorus (mg)	Lutein + zeaxanthin (mcg)	0.394
Riboflavin (Vitamin B2) (mg)	Lutein + zeaxanthin (mcg)	0.3698
Vitamin A, RAE (mcg)	Lutein + zeaxanthin (mcg)	0.5345
PFA 18:4 (Octadecatetraenoic) (gm)	Lutein + zeaxanthin (mcg)	-0.0054
SFA 6:0 (Hexanoic) (gm)	Lutein + zeaxanthin (mcg)	0.2553
Glucose, serum (mmol/L)	Lutein + zeaxanthin (mcg)	-0.0569
Lymphocyte percent (%)	Lutein + zeaxanthin (mcg)	-0.0262
Triglycerides (mmol/L)	Lutein + zeaxanthin (mcg)	-0.0395
PFA 20:5 (Eicosapentaenoic) (gm)	Lutein + zeaxanthin (mcg)	0.1508
Mean platelet volume (fL)	Lutein + zeaxanthin (mcg)	-0.0098
Cotinine (ng/mL)	Lutein + zeaxanthin (mcg)	-0.1504
PFA 20:4 (Eicosatetraenoic) (gm)	Lutein + zeaxanthin (mcg)	0.2211
Monocyte number	Lutein + zeaxanthin (mcg)	0.0218
MFA 18:1 (Octadecenoic) (gm)	Lutein + zeaxanthin (mcg)	0.5479
Total polyunsaturated fatty acids (gm)	Lutein + zeaxanthin (mcg)	0.5786
SFA 12:0 (Dodecanoic) (gm)	Lutein + zeaxanthin (mcg)	0.3353
Eosinophils percent (%)	Lutein + zeaxanthin (mcg)	0.0871
Vitamin B6 (mg)	Lutein + zeaxanthin (mcg)	0.403
SFA 4:0 (Butanoic) (gm)	Lutein + zeaxanthin (mcg)	0.2656
Potassium (mmol/L)	Lutein + zeaxanthin (mcg)	-0.0107
Globulin (g/L)	Lutein + zeaxanthin (mcg)	-0.0154
Selenium (mcg)	Lutein + zeaxanthin (mcg)	0.3924
Thiamin (Vitamin B1) (mg)	Lutein + zeaxanthin (mcg)	0.4349
SFA 10:0 (Decanoic) (gm)	Lutein + zeaxanthin (mcg)	0.3179
Hematocrit (%)	Lutein + zeaxanthin (mcg)	0.0098
Gamma glutamyl transferase (U/L)	Lutein + zeaxanthin (mcg)	-0.0104
Bicarbonate (mmol/L)	Lutein + zeaxanthin (mcg)	0.0242
Alanine aminotransferase ALT (U/L)	Lutein + zeaxanthin (mcg)	0.0256
Monocyte percent (%)	Lutein + zeaxanthin (mcg)	0.0019
Vitamin K (mcg)	Lutein + zeaxanthin (mcg)	0.6927
SFA 16:0 (Hexadecanoic) (gm)	Lutein + zeaxanthin (mcg)	0.5541
Phosphorus (mmol/L)	Lutein + zeaxanthin (mcg)	0.0303
Red blood cell count (million cells/uL)	Lutein + zeaxanthin (mcg)	-0.0234
SFA 14:0 (Tetradecanoic) (gm)	Lutein + zeaxanthin (mcg)	0.4356
MFA 16:1 (Hexadecenoic) (gm)	Lutein + zeaxanthin (mcg)	0.3845
MFA 20:1 (Eicosenoic) (gm)	Lutein + zeaxanthin (mcg)	0.3074
[truncated: 3,779 more rows]
