# Supplementary material for: An exposome-wide association study on body mass index in adolescents using the National Health and Nutrition Examination Survey (NHANES) 2003–2004 and 2013–2014 data
Source: Sci Rep. 2022 May 25;12:8856. doi: 10.1038/s41598-022-12459-z (PMC9132896; doi:10.1038/s41598-022-12459-z)
Supplement: Supplementary file 1 — Supplementary Information. [file 41598_2022_12459_MOESM1_ESM.zip › SupplementaryMaterial_DataAnalysisDetails - Copy/CorrCoefficientsResults/correlation13_all.csv]

var_from	var_to	corr
Alcohol (gm)	Alpha-carotene (mcg)	0.0639
Added alpha-tocopherol (Vitamin E) (mg)	Alpha-carotene (mcg)	0.0516
Triglycerides, refrigerated (mmol/L)	Alpha-carotene (mcg)	0.0144
Lutein + zeaxanthin (mcg)	Alpha-carotene (mcg)	0.4685
Riboflavin (Vitamin B2) (mg)	Alpha-carotene (mcg)	0.1618
Vitamin E as alpha-tocopherol (mg)	Alpha-carotene (mcg)	0.1746
Total saturated fatty acids (gm)	Alpha-carotene (mcg)	0.0775
Added vitamin B12 (mcg)	Alpha-carotene (mcg)	0.0779
PFA 18:4 (Octadecatetraenoic) (gm)	Alpha-carotene (mcg)	-0.0666
Total folate (mcg)	Alpha-carotene (mcg)	0.1761
Selenium (mcg)	Alpha-carotene (mcg)	0.0944
Potassium (mmol/L)	Alpha-carotene (mcg)	0.0405
Beta-carotene (mcg)	Alpha-carotene (mcg)	0.3932
Hydroxycotinine, Serum (ng/mL)	Alpha-carotene (mcg)	0.0645
Theobromine (mg)	Alpha-carotene (mcg)	0.0247
Niacin (mg)	Alpha-carotene (mcg)	0.1426
Hemoglobin (g/dL)	Alpha-carotene (mcg)	0.0444
Alkaline phosphatase (IU/L)	Alpha-carotene (mcg)	-0.0609
Caffeine (mg)	Alpha-carotene (mcg)	-0.0693
Alanine aminotransferase ALT (IU/L)	Alpha-carotene (mcg)	0.0403
Globulin (g/L)	Alpha-carotene (mcg)	0.0043
SFA 6:0 (Hexanoic) (gm)	Alpha-carotene (mcg)	0.0694
Lactate dehydrogenase (U/L)	Alpha-carotene (mcg)	-0.0264
Thiamin (Vitamin B1) (mg)	Alpha-carotene (mcg)	0.1362
Platelet count (1000 cells/uL)	Alpha-carotene (mcg)	-0.1057
Beta-cryptoxanthin (mcg)	Alpha-carotene (mcg)	0.2568
Calcium (mg)	Alpha-carotene (mcg)	0.128
Mean cell volume (fL)	Alpha-carotene (mcg)	-0.0073
Vitamin B12 (mcg)	Alpha-carotene (mcg)	0.0913
Glycohemoglobin (%)	Alpha-carotene (mcg)	0.0333
White blood cell count (1000 cells/uL)	Alpha-carotene (mcg)	-0.03
Sodium (mg)	Alpha-carotene (mcg)	0.1544
Carbohydrate (gm)	Alpha-carotene (mcg)	0.1025
Vitamin K (mcg)	Alpha-carotene (mcg)	0.3158
Energy (kcal)	Alpha-carotene (mcg)	0.1152
Segmented neutrophils num (1000 cell/uL)	Alpha-carotene (mcg)	-0.0319
Aspartate aminotransferase AST (IU/L)	Alpha-carotene (mcg)	0.0602
Retinol (mcg)	Alpha-carotene (mcg)	0.0489
Cholesterol (mg)	Alpha-carotene (mcg)	0.0744
Protein (gm)	Alpha-carotene (mcg)	0.1216
Total sugars (gm)	Alpha-carotene (mcg)	0.0596
MFA 22:1 (Docosenoic) (gm)	Alpha-carotene (mcg)	-0.0201
Hematocrit (%)	Alpha-carotene (mcg)	0.0645
Vitamin B6 (mg)	Alpha-carotene (mcg)	0.2416
Monocyte number (1000 cells/uL)	Alpha-carotene (mcg)	4e-04
Gamma glutamyl transferase (U/L)	Alpha-carotene (mcg)	-0.0063
Glucose, refrigerated serum (mmol/L)	Alpha-carotene (mcg)	-0.0689
Copper (mg)	Alpha-carotene (mcg)	0.2198
PFA 18:2 (Octadecadienoic) (gm)	Alpha-carotene (mcg)	0.1398
SFA 12:0 (Dodecanoic) (gm)	Alpha-carotene (mcg)	0.0597
Iron, refrigerated serum (umol/L)	Alpha-carotene (mcg)	0.0197
Phosphorus (mg)	Alpha-carotene (mcg)	0.1372
Food folate (mcg)	Alpha-carotene (mcg)	0.2838
SFA 18:0 (Octadecanoic) (gm)	Alpha-carotene (mcg)	0.0736
Segmented neutrophils percent (%)	Alpha-carotene (mcg)	-0.0281
SFA 14:0 (Tetradecanoic) (gm)	Alpha-carotene (mcg)	0.0739
Blood urea nitrogen (mmol/L)	Alpha-carotene (mcg)	0.0582
Iron (mg)	Alpha-carotene (mcg)	0.1232
Vitamin A, RAE (mcg)	Alpha-carotene (mcg)	0.2024
PFA 22:6 (Docosahexaenoic) (gm)	Alpha-carotene (mcg)	0.1652
Sodium (mmol/L)	Alpha-carotene (mcg)	-0.0076
Mean cell hemoglobin (pg)	Alpha-carotene (mcg)	-0.024
MFA 16:1 (Hexadecenoic) (gm)	Alpha-carotene (mcg)	0.0614
SFA 8:0 (Octanoic) (gm)	Alpha-carotene (mcg)	0.0549
Total protein (g/L)	Alpha-carotene (mcg)	0.0891
Lymphocyte percent (%)	Alpha-carotene (mcg)	0.0656
Dietary fiber (gm)	Alpha-carotene (mcg)	0.2922
Eosinophils percent (%)	Alpha-carotene (mcg)	-1e-04
Total calcium (mmol/L)	Alpha-carotene (mcg)	0.0789
Albumin (g/L)	Alpha-carotene (mcg)	0.1192
Mean platelet volume (fL)	Alpha-carotene (mcg)	0.0486
Albumin, urine (mg/L)	Alpha-carotene (mcg)	-0.076
Total fat (gm)	Alpha-carotene (mcg)	0.1043
Total monounsaturated fatty acids (gm)	Alpha-carotene (mcg)	0.0889
SFA 16:0 (Hexadecanoic) (gm)	Alpha-carotene (mcg)	0.0916
Basophils number (1000 cells/uL)	Alpha-carotene (mcg)	-0.0428
Folic acid (mcg)	Alpha-carotene (mcg)	0.0257
Red blood cell count (million cells/uL)	Alpha-carotene (mcg)	0.0671
MFA 18:1 (Octadecenoic) (gm)	Alpha-carotene (mcg)	0.0914
Zinc (mg)	Alpha-carotene (mcg)	0.1165
PFA 20:4 (Eicosatetraenoic) (gm)	Alpha-carotene (mcg)	0.0688
Red cell distribution width (%)	Alpha-carotene (mcg)	0.0916
Lycopene (mcg)	Alpha-carotene (mcg)	0.1149
Moisture (gm)	Alpha-carotene (mcg)	0.193
Lymphocyte number (1000 cells/uL)	Alpha-carotene (mcg)	0.0365
Folate, DFE (mcg)	Alpha-carotene (mcg)	0.1427
Osmolality (mmol/Kg)	Alpha-carotene (mcg)	-3e-04
Magnesium (mg)	Alpha-carotene (mcg)	0.24
Potassium (mg)	Alpha-carotene (mcg)	0.2669
PFA 18:3 (Octadecatrienoic) (gm)	Alpha-carotene (mcg)	0.1494
Chloride (mmol/L)	Alpha-carotene (mcg)	-0.0576
Total polyunsaturated fatty acids (gm)	Alpha-carotene (mcg)	0.1421
Basophils percent (%)	Alpha-carotene (mcg)	0.0473
Cholesterol (mmol/L)	Alpha-carotene (mcg)	0.0535
Bicarbonate (mmol/L)	Alpha-carotene (mcg)	0.0252
MFA 20:1 (Eicosenoic) (gm)	Alpha-carotene (mcg)	0.0793
PFA 20:5 (Eicosapentaenoic) (gm)	Alpha-carotene (mcg)	0.0163
SFA 4:0 (Butanoic) (gm)	Alpha-carotene (mcg)	0.0745
PFA 22:5 (Docosapentaenoic) (gm)	Alpha-carotene (mcg)	0.0673
SFA 10:0 (Decanoic) (gm)	Alpha-carotene (mcg)	0.105
Cotinine, Serum (ng/mL)	Alpha-carotene (mcg)	-0.0839
Creatinine (mg/dL)	Alpha-carotene (mcg)	0.0131
Vitamin C (mg)	Alpha-carotene (mcg)	0.3409
Eosinophils number (1000 cells/uL)	Alpha-carotene (mcg)	0.0062
Uric acid (umol/L)	Alpha-carotene (mcg)	-0.0069
Total bilirubin (umol/L)	Alpha-carotene (mcg)	-0.0182
Monocyte percent (%)	Alpha-carotene (mcg)	0.0321
Phosphorus (mmol/L)	Alpha-carotene (mcg)	0.0018
Red blood cell count (million cells/uL)	Alcohol (gm)	0.0196
Food folate (mcg)	Alcohol (gm)	0.0966
Folic acid (mcg)	Alcohol (gm)	-0.248
Chloride (mmol/L)	Alcohol (gm)	-0.0604
Iron (mg)	Alcohol (gm)	-0.0433
Added alpha-tocopherol (Vitamin E) (mg)	Alcohol (gm)	-0.0257
SFA 8:0 (Octanoic) (gm)	Alcohol (gm)	0.0312
Niacin (mg)	Alcohol (gm)	-0.0103
Vitamin E as alpha-tocopherol (mg)	Alcohol (gm)	0.0406
Folate, DFE (mcg)	Alcohol (gm)	0.0173
Potassium (mmol/L)	Alcohol (gm)	0.1032
Total protein (g/L)	Alcohol (gm)	0.0456
Riboflavin (Vitamin B2) (mg)	Alcohol (gm)	0.0188
Total folate (mcg)	Alcohol (gm)	0.0371
PFA 20:5 (Eicosapentaenoic) (gm)	Alcohol (gm)	0.0733
Segmented neutrophils percent (%)	Alcohol (gm)	-0.038
Moisture (gm)	Alcohol (gm)	0.1757
Iron, refrigerated serum (umol/L)	Alcohol (gm)	0.0732
PFA 20:4 (Eicosatetraenoic) (gm)	Alcohol (gm)	0.0064
Carbohydrate (gm)	Alcohol (gm)	0.063
Energy (kcal)	Alcohol (gm)	0.0627
Selenium (mcg)	Alcohol (gm)	-0.0443
Blood urea nitrogen (mmol/L)	Alcohol (gm)	-0.1168
Theobromine (mg)	Alcohol (gm)	0.0867
Thiamin (Vitamin B1) (mg)	Alcohol (gm)	-0.0488
Cholesterol (mg)	Alcohol (gm)	-0.0071
Hematocrit (%)	Alcohol (gm)	0.0751
Segmented neutrophils num (1000 cell/uL)	Alcohol (gm)	-0.1068
Total saturated fatty acids (gm)	Alcohol (gm)	0.0097
Total calcium (mmol/L)	Alcohol (gm)	0.1027
SFA 16:0 (Hexadecanoic) (gm)	Alcohol (gm)	0.0063
Red cell distribution width (%)	Alcohol (gm)	-0.0097
MFA 22:1 (Docosenoic) (gm)	Alcohol (gm)	0.0735
SFA 4:0 (Butanoic) (gm)	Alcohol (gm)	0.0232
Total bilirubin (umol/L)	Alcohol (gm)	0.0502
Hemoglobin (g/dL)	Alcohol (gm)	0.0716
Phosphorus (mg)	Alcohol (gm)	0.0057
Osmolality (mmol/Kg)	Alcohol (gm)	-0.0943
Copper (mg)	Alcohol (gm)	0.0615
Eosinophils percent (%)	Alcohol (gm)	0.0223
Sodium (mg)	Alcohol (gm)	0.041
Zinc (mg)	Alcohol (gm)	-0.0129
Vitamin A, RAE (mcg)	Alcohol (gm)	0.053
Creatinine (mg/dL)	Alcohol (gm)	0.0549
Globulin (g/L)	Alcohol (gm)	-0.0054
Mean cell hemoglobin (pg)	Alcohol (gm)	0.0715
Monocyte percent (%)	Alcohol (gm)	-0.0232
Lymphocyte percent (%)	Alcohol (gm)	0.0581
Glycohemoglobin (%)	Alcohol (gm)	-0.0594
Basophils percent (%)	Alcohol (gm)	0.1247
Sodium (mmol/L)	Alcohol (gm)	-0.0499
White blood cell count (1000 cells/uL)	Alcohol (gm)	-0.1353
SFA 18:0 (Octadecanoic) (gm)	Alcohol (gm)	0.0074
Basophils number (1000 cells/uL)	Alcohol (gm)	-0.0364
Protein (gm)	Alcohol (gm)	-0.0145
Cholesterol (mmol/L)	Alcohol (gm)	0.0732
Monocyte number (1000 cells/uL)	Alcohol (gm)	-0.1711
Cotinine, Serum (ng/mL)	Alcohol (gm)	0.1225
PFA 18:4 (Octadecatetraenoic) (gm)	Alcohol (gm)	0.0844
MFA 18:1 (Octadecenoic) (gm)	Alcohol (gm)	0.0329
Caffeine (mg)	Alcohol (gm)	0.0622
SFA 6:0 (Hexanoic) (gm)	Alcohol (gm)	0.031
MFA 16:1 (Hexadecenoic) (gm)	Alcohol (gm)	-0.0034
Triglycerides, refrigerated (mmol/L)	Alcohol (gm)	0.0131
Vitamin B12 (mcg)	Alcohol (gm)	-0.0081
Retinol (mcg)	Alcohol (gm)	0.0146
Beta-carotene (mcg)	Alcohol (gm)	0.1054
Magnesium (mg)	Alcohol (gm)	0.0635
Platelet count (1000 cells/uL)	Alcohol (gm)	-0.0224
Hydroxycotinine, Serum (ng/mL)	Alcohol (gm)	0.0751
MFA 20:1 (Eicosenoic) (gm)	Alcohol (gm)	0.0471
Gamma glutamyl transferase (U/L)	Alcohol (gm)	-0.0139
SFA 10:0 (Decanoic) (gm)	Alcohol (gm)	0.0309
Total monounsaturated fatty acids (gm)	Alcohol (gm)	0.0289
SFA 12:0 (Dodecanoic) (gm)	Alcohol (gm)	0.0237
Vitamin B6 (mg)	Alcohol (gm)	-3e-04
Beta-cryptoxanthin (mcg)	Alcohol (gm)	0.026
Albumin (g/L)	Alcohol (gm)	0.0792
Uric acid (umol/L)	Alcohol (gm)	0.0614
Lycopene (mcg)	Alcohol (gm)	0.0304
Alanine aminotransferase ALT (IU/L)	Alcohol (gm)	-0.0185
PFA 18:2 (Octadecadienoic) (gm)	Alcohol (gm)	0.0554
Total fat (gm)	Alcohol (gm)	0.0316
Lactate dehydrogenase (U/L)	Alcohol (gm)	-0.0175
PFA 22:5 (Docosapentaenoic) (gm)	Alcohol (gm)	0.0474
Total polyunsaturated fatty acids (gm)	Alcohol (gm)	0.0571
Eosinophils number (1000 cells/uL)	Alcohol (gm)	0.0391
Glucose, refrigerated serum (mmol/L)	Alcohol (gm)	-0.0962
Mean cell volume (fL)	Alcohol (gm)	0.0828
Lymphocyte number (1000 cells/uL)	Alcohol (gm)	-0.0857
Vitamin C (mg)	Alcohol (gm)	0.0315
Aspartate aminotransferase AST (IU/L)	Alcohol (gm)	-0.0033
Alkaline phosphatase (IU/L)	Alcohol (gm)	-0.0541
Lutein + zeaxanthin (mcg)	Alcohol (gm)	0.0967
Potassium (mg)	Alcohol (gm)	0.0533
SFA 14:0 (Tetradecanoic) (gm)	Alcohol (gm)	0.0194
Phosphorus (mmol/L)	Alcohol (gm)	-0.0461
PFA 18:3 (Octadecatrienoic) (gm)	Alcohol (gm)	0.0721
Added vitamin B12 (mcg)	Alcohol (gm)	-0.0576
Calcium (mg)	Alcohol (gm)	0.0117
Bicarbonate (mmol/L)	Alcohol (gm)	0.0797
Albumin, urine (mg/L)	Alcohol (gm)	-0.0514
Vitamin K (mcg)	Alcohol (gm)	0.0917
PFA 22:6 (Docosahexaenoic) (gm)	Alcohol (gm)	0.0781
Mean platelet volume (fL)	Alcohol (gm)	-0.0187
Total sugars (gm)	Alcohol (gm)	0.0926
Dietary fiber (gm)	Alcohol (gm)	-0.0289
Iron (mg)	Added alpha-tocopherol (Vitamin E) (mg)	0.1965
Hematocrit (%)	Added alpha-tocopherol (Vitamin E) (mg)	-0.041
PFA 20:5 (Eicosapentaenoic) (gm)	Added alpha-tocopherol (Vitamin E) (mg)	0.03
Total folate (mcg)	Added alpha-tocopherol (Vitamin E) (mg)	0.1583
PFA 20:4 (Eicosatetraenoic) (gm)	Added alpha-tocopherol (Vitamin E) (mg)	0.0383
Riboflavin (Vitamin B2) (mg)	Added alpha-tocopherol (Vitamin E) (mg)	0.1533
Dietary fiber (gm)	Added alpha-tocopherol (Vitamin E) (mg)	0.1066
Thiamin (Vitamin B1) (mg)	Added alpha-tocopherol (Vitamin E) (mg)	0.1855
Phosphorus (mg)	Added alpha-tocopherol (Vitamin E) (mg)	0.0674
Vitamin K (mcg)	Added alpha-tocopherol (Vitamin E) (mg)	0.0147
Niacin (mg)	Added alpha-tocopherol (Vitamin E) (mg)	0.156
Total polyunsaturated fatty acids (gm)	Added alpha-tocopherol (Vitamin E) (mg)	0.0903
Red blood cell count (million cells/uL)	Added alpha-tocopherol (Vitamin E) (mg)	-0.0253
Retinol (mcg)	Added alpha-tocopherol (Vitamin E) (mg)	0.0751
Glycohemoglobin (%)	Added alpha-tocopherol (Vitamin E) (mg)	-0.0505
Alkaline phosphatase (IU/L)	Added alpha-tocopherol (Vitamin E) (mg)	0.0487
Lycopene (mcg)	Added alpha-tocopherol (Vitamin E) (mg)	0.0347
Folic acid (mcg)	Added alpha-tocopherol (Vitamin E) (mg)	0.0931
PFA 18:3 (Octadecatrienoic) (gm)	Added alpha-tocopherol (Vitamin E) (mg)	0.0385
Folate, DFE (mcg)	Added alpha-tocopherol (Vitamin E) (mg)	0.1719
Beta-cryptoxanthin (mcg)	Added alpha-tocopherol (Vitamin E) (mg)	0.0599
PFA 22:6 (Docosahexaenoic) (gm)	Added alpha-tocopherol (Vitamin E) (mg)	0.0256
Lactate dehydrogenase (U/L)	Added alpha-tocopherol (Vitamin E) (mg)	0.027
Monocyte percent (%)	Added alpha-tocopherol (Vitamin E) (mg)	-0.0053
Glucose, refrigerated serum (mmol/L)	Added alpha-tocopherol (Vitamin E) (mg)	-0.0928
Magnesium (mg)	Added alpha-tocopherol (Vitamin E) (mg)	0.1142
Aspartate aminotransferase AST (IU/L)	Added alpha-tocopherol (Vitamin E) (mg)	-0.0189
Creatinine (mg/dL)	Added alpha-tocopherol (Vitamin E) (mg)	-0.0205
Lutein + zeaxanthin (mcg)	Added alpha-tocopherol (Vitamin E) (mg)	0.0799
MFA 22:1 (Docosenoic) (gm)	Added alpha-tocopherol (Vitamin E) (mg)	-0.0251
Added vitamin B12 (mcg)	Added alpha-tocopherol (Vitamin E) (mg)	0.173
Alanine aminotransferase ALT (IU/L)	Added alpha-tocopherol (Vitamin E) (mg)	-0.0597
Total sugars (gm)	Added alpha-tocopherol (Vitamin E) (mg)	0.1262
Vitamin C (mg)	Added alpha-tocopherol (Vitamin E) (mg)	0.2296
Total fat (gm)	Added alpha-tocopherol (Vitamin E) (mg)	0.0792
MFA 18:1 (Octadecenoic) (gm)	Added alpha-tocopherol (Vitamin E) (mg)	0.0839
Globulin (g/L)	Added alpha-tocopherol (Vitamin E) (mg)	-0.0461
SFA 4:0 (Butanoic) (gm)	Added alpha-tocopherol (Vitamin E) (mg)	0.0464
Blood urea nitrogen (mmol/L)	Added alpha-tocopherol (Vitamin E) (mg)	-0.0818
Platelet count (1000 cells/uL)	Added alpha-tocopherol (Vitamin E) (mg)	-0.018
SFA 12:0 (Dodecanoic) (gm)	Added alpha-tocopherol (Vitamin E) (mg)	0.0266
Lymphocyte number (1000 cells/uL)	Added alpha-tocopherol (Vitamin E) (mg)	0.0229
Vitamin E as alpha-tocopherol (mg)	Added alpha-tocopherol (Vitamin E) (mg)	0.2712
Energy (kcal)	Added alpha-tocopherol (Vitamin E) (mg)	0.1036
Total monounsaturated fatty acids (gm)	Added alpha-tocopherol (Vitamin E) (mg)	0.0898
Chloride (mmol/L)	Added alpha-tocopherol (Vitamin E) (mg)	-7e-04
Copper (mg)	Added alpha-tocopherol (Vitamin E) (mg)	0.1228
Theobromine (mg)	Added alpha-tocopherol (Vitamin E) (mg)	0.0407
Calcium (mg)	Added alpha-tocopherol (Vitamin E) (mg)	0.0849
Vitamin B12 (mcg)	Added alpha-tocopherol (Vitamin E) (mg)	0.0804
Albumin, urine (mg/L)	Added alpha-tocopherol (Vitamin E) (mg)	-0.0042
Total protein (g/L)	Added alpha-tocopherol (Vitamin E) (mg)	-0.0508
PFA 18:4 (Octadecatetraenoic) (gm)	Added alpha-tocopherol (Vitamin E) (mg)	0.0208
SFA 18:0 (Octadecanoic) (gm)	Added alpha-tocopherol (Vitamin E) (mg)	0.0447
PFA 22:5 (Docosapentaenoic) (gm)	Added alpha-tocopherol (Vitamin E) (mg)	-0.0066
Potassium (mmol/L)	Added alpha-tocopherol (Vitamin E) (mg)	-0.0126
Gamma glutamyl transferase (U/L)	Added alpha-tocopherol (Vitamin E) (mg)	-0.0772
Iron, refrigerated serum (umol/L)	Added alpha-tocopherol (Vitamin E) (mg)	-0.042
Albumin (g/L)	Added alpha-tocopherol (Vitamin E) (mg)	-0.0102
Triglycerides, refrigerated (mmol/L)	Added alpha-tocopherol (Vitamin E) (mg)	-3e-04
MFA 20:1 (Eicosenoic) (gm)	Added alpha-tocopherol (Vitamin E) (mg)	0.057
Sodium (mmol/L)	Added alpha-tocopherol (Vitamin E) (mg)	-0.0359
SFA 8:0 (Octanoic) (gm)	Added alpha-tocopherol (Vitamin E) (mg)	0.0242
Eosinophils percent (%)	Added alpha-tocopherol (Vitamin E) (mg)	0.067
Moisture (gm)	Added alpha-tocopherol (Vitamin E) (mg)	0.0136
Sodium (mg)	Added alpha-tocopherol (Vitamin E) (mg)	0.0579
Food folate (mcg)	Added alpha-tocopherol (Vitamin E) (mg)	0.0267
Basophils percent (%)	Added alpha-tocopherol (Vitamin E) (mg)	-0.0265
Mean cell hemoglobin (pg)	Added alpha-tocopherol (Vitamin E) (mg)	-0.0175
Total calcium (mmol/L)	Added alpha-tocopherol (Vitamin E) (mg)	-0.0426
Selenium (mcg)	Added alpha-tocopherol (Vitamin E) (mg)	0.0301
Total bilirubin (umol/L)	Added alpha-tocopherol (Vitamin E) (mg)	-0.0719
SFA 6:0 (Hexanoic) (gm)	Added alpha-tocopherol (Vitamin E) (mg)	0.0273
Zinc (mg)	Added alpha-tocopherol (Vitamin E) (mg)	0.1521
White blood cell count (1000 cells/uL)	Added alpha-tocopherol (Vitamin E) (mg)	-0.0263
Beta-carotene (mcg)	Added alpha-tocopherol (Vitamin E) (mg)	0.034
Eosinophils number (1000 cells/uL)	Added alpha-tocopherol (Vitamin E) (mg)	-0.0113
Hydroxycotinine, Serum (ng/mL)	Added alpha-tocopherol (Vitamin E) (mg)	-0.041
Potassium (mg)	Added alpha-tocopherol (Vitamin E) (mg)	0.1004
SFA 10:0 (Decanoic) (gm)	Added alpha-tocopherol (Vitamin E) (mg)	0.0099
Segmented neutrophils num (1000 cell/uL)	Added alpha-tocopherol (Vitamin E) (mg)	-0.0325
Vitamin A, RAE (mcg)	Added alpha-tocopherol (Vitamin E) (mg)	0.0811
Cholesterol (mg)	Added alpha-tocopherol (Vitamin E) (mg)	0.0155
Monocyte number (1000 cells/uL)	Added alpha-tocopherol (Vitamin E) (mg)	-0.014
Vitamin B6 (mg)	Added alpha-tocopherol (Vitamin E) (mg)	0.1752
Osmolality (mmol/Kg)	Added alpha-tocopherol (Vitamin E) (mg)	-0.0769
Carbohydrate (gm)	Added alpha-tocopherol (Vitamin E) (mg)	0.1248
Cotinine, Serum (ng/mL)	Added alpha-tocopherol (Vitamin E) (mg)	-0.0224
Uric acid (umol/L)	Added alpha-tocopherol (Vitamin E) (mg)	-0.0788
PFA 18:2 (Octadecadienoic) (gm)	Added alpha-tocopherol (Vitamin E) (mg)	0.0945
SFA 16:0 (Hexadecanoic) (gm)	Added alpha-tocopherol (Vitamin E) (mg)	0.0687
Caffeine (mg)	Added alpha-tocopherol (Vitamin E) (mg)	0.0233
Total saturated fatty acids (gm)	Added alpha-tocopherol (Vitamin E) (mg)	0.0533
SFA 14:0 (Tetradecanoic) (gm)	Added alpha-tocopherol (Vitamin E) (mg)	0.0261
Mean platelet volume (fL)	Added alpha-tocopherol (Vitamin E) (mg)	-0.0249
Red cell distribution width (%)	Added alpha-tocopherol (Vitamin E) (mg)	0.0038
Basophils number (1000 cells/uL)	Added alpha-tocopherol (Vitamin E) (mg)	-0.0929
Segmented neutrophils percent (%)	Added alpha-tocopherol (Vitamin E) (mg)	-0.0345
Hemoglobin (g/dL)	Added alpha-tocopherol (Vitamin E) (mg)	-0.0356
Bicarbonate (mmol/L)	Added alpha-tocopherol (Vitamin E) (mg)	-0.0037
Mean cell volume (fL)	Added alpha-tocopherol (Vitamin E) (mg)	-0.0227
Cholesterol (mmol/L)	Added alpha-tocopherol (Vitamin E) (mg)	-0.0136
Protein (gm)	Added alpha-tocopherol (Vitamin E) (mg)	0.0515
MFA 16:1 (Hexadecenoic) (gm)	Added alpha-tocopherol (Vitamin E) (mg)	0.0631
Lymphocyte percent (%)	Added alpha-tocopherol (Vitamin E) (mg)	0.0507
Phosphorus (mmol/L)	Added alpha-tocopherol (Vitamin E) (mg)	0.0021
Energy (kcal)	Vitamin E as alpha-tocopherol (mg)	0.6986
SFA 18:0 (Octadecanoic) (gm)	Vitamin E as alpha-tocopherol (mg)	0.5289
Selenium (mcg)	Vitamin E as alpha-tocopherol (mg)	0.5378
Glucose, refrigerated serum (mmol/L)	Vitamin E as alpha-tocopherol (mg)	-0.0596
PFA 20:5 (Eicosapentaenoic) (gm)	Vitamin E as alpha-tocopherol (mg)	0.2927
Copper (mg)	Vitamin E as alpha-tocopherol (mg)	0.7024
Hematocrit (%)	Vitamin E as alpha-tocopherol (mg)	0.1101
Carbohydrate (gm)	Vitamin E as alpha-tocopherol (mg)	0.5801
Aspartate aminotransferase AST (IU/L)	Vitamin E as alpha-tocopherol (mg)	0.1653
Osmolality (mmol/Kg)	Vitamin E as alpha-tocopherol (mg)	-0.03
Eosinophils number (1000 cells/uL)	Vitamin E as alpha-tocopherol (mg)	0.1255
Beta-carotene (mcg)	Vitamin E as alpha-tocopherol (mg)	0.3119
Beta-cryptoxanthin (mcg)	Vitamin E as alpha-tocopherol (mg)	0.2068
Potassium (mg)	Vitamin E as alpha-tocopherol (mg)	0.6748
Platelet count (1000 cells/uL)	Vitamin E as alpha-tocopherol (mg)	-0.0673
Uric acid (umol/L)	Vitamin E as alpha-tocopherol (mg)	0.0691
Sodium (mmol/L)	Vitamin E as alpha-tocopherol (mg)	-0.0325
MFA 22:1 (Docosenoic) (gm)	Vitamin E as alpha-tocopherol (mg)	0.2218
Mean cell hemoglobin (pg)	Vitamin E as alpha-tocopherol (mg)	0.0039
Red blood cell count (million cells/uL)	Vitamin E as alpha-tocopherol (mg)	0.1055
Hydroxycotinine, Serum (ng/mL)	Vitamin E as alpha-tocopherol (mg)	0.1101
Folic acid (mcg)	Vitamin E as alpha-tocopherol (mg)	0.1261
Phosphorus (mmol/L)	Vitamin E as alpha-tocopherol (mg)	-0.0251
Vitamin A, RAE (mcg)	Vitamin E as alpha-tocopherol (mg)	0.3533
Folate, DFE (mcg)	Vitamin E as alpha-tocopherol (mg)	0.5433
Vitamin B12 (mcg)	Vitamin E as alpha-tocopherol (mg)	0.2137
Total sugars (gm)	Vitamin E as alpha-tocopherol (mg)	0.3583
Chloride (mmol/L)	Vitamin E as alpha-tocopherol (mg)	-0.0841
Lycopene (mcg)	Vitamin E as alpha-tocopherol (mg)	0.2268
Food folate (mcg)	Vitamin E as alpha-tocopherol (mg)	0.6544
Retinol (mcg)	Vitamin E as alpha-tocopherol (mg)	0.3206
Lymphocyte percent (%)	Vitamin E as alpha-tocopherol (mg)	-0.0389
Total calcium (mmol/L)	Vitamin E as alpha-tocopherol (mg)	0.0308
SFA 4:0 (Butanoic) (gm)	Vitamin E as alpha-tocopherol (mg)	0.2769
Mean cell volume (fL)	Vitamin E as alpha-tocopherol (mg)	0.0016
PFA 18:3 (Octadecatrienoic) (gm)	Vitamin E as alpha-tocopherol (mg)	0.6296
Cotinine, Serum (ng/mL)	Vitamin E as alpha-tocopherol (mg)	-0.0569
Dietary fiber (gm)	Vitamin E as alpha-tocopherol (mg)	0.6967
Total bilirubin (umol/L)	Vitamin E as alpha-tocopherol (mg)	-0.0022
Bicarbonate (mmol/L)	Vitamin E as alpha-tocopherol (mg)	0.1561
SFA 16:0 (Hexadecanoic) (gm)	Vitamin E as alpha-tocopherol (mg)	0.6284
White blood cell count (1000 cells/uL)	Vitamin E as alpha-tocopherol (mg)	0.0628
PFA 20:4 (Eicosatetraenoic) (gm)	Vitamin E as alpha-tocopherol (mg)	0.3406
Phosphorus (mg)	Vitamin E as alpha-tocopherol (mg)	0.6469
Monocyte percent (%)	Vitamin E as alpha-tocopherol (mg)	-0.0326
Total folate (mcg)	Vitamin E as alpha-tocopherol (mg)	0.5897
PFA 22:5 (Docosapentaenoic) (gm)	Vitamin E as alpha-tocopherol (mg)	0.2629
Lutein + zeaxanthin (mcg)	Vitamin E as alpha-tocopherol (mg)	0.4217
Total protein (g/L)	Vitamin E as alpha-tocopherol (mg)	0.0186
Glycohemoglobin (%)	Vitamin E as alpha-tocopherol (mg)	-0.0158
Moisture (gm)	Vitamin E as alpha-tocopherol (mg)	0.2458
Vitamin B6 (mg)	Vitamin E as alpha-tocopherol (mg)	0.5739
Eosinophils percent (%)	Vitamin E as alpha-tocopherol (mg)	0.1263
MFA 20:1 (Eicosenoic) (gm)	Vitamin E as alpha-tocopherol (mg)	0.5482
Alkaline phosphatase (IU/L)	Vitamin E as alpha-tocopherol (mg)	0.033
SFA 6:0 (Hexanoic) (gm)	Vitamin E as alpha-tocopherol (mg)	0.2251
Total monounsaturated fatty acids (gm)	Vitamin E as alpha-tocopherol (mg)	0.7478
Cholesterol (mg)	Vitamin E as alpha-tocopherol (mg)	0.22
Potassium (mmol/L)	Vitamin E as alpha-tocopherol (mg)	0.0754
Total fat (gm)	Vitamin E as alpha-tocopherol (mg)	0.7469
PFA 18:4 (Octadecatetraenoic) (gm)	Vitamin E as alpha-tocopherol (mg)	0.1537
MFA 18:1 (Octadecenoic) (gm)	Vitamin E as alpha-tocopherol (mg)	0.7638
Iron, refrigerated serum (umol/L)	Vitamin E as alpha-tocopherol (mg)	-0.001
Creatinine (mg/dL)	Vitamin E as alpha-tocopherol (mg)	0.1462
Added vitamin B12 (mcg)	Vitamin E as alpha-tocopherol (mg)	0.0576
Hemoglobin (g/dL)	Vitamin E as alpha-tocopherol (mg)	0.0992
Alanine aminotransferase ALT (IU/L)	Vitamin E as alpha-tocopherol (mg)	0.151
Magnesium (mg)	Vitamin E as alpha-tocopherol (mg)	0.703
Red cell distribution width (%)	Vitamin E as alpha-tocopherol (mg)	-0.0178
SFA 12:0 (Dodecanoic) (gm)	Vitamin E as alpha-tocopherol (mg)	0.2441
Basophils percent (%)	Vitamin E as alpha-tocopherol (mg)	0.0262
Gamma glutamyl transferase (U/L)	Vitamin E as alpha-tocopherol (mg)	0.0742
PFA 22:6 (Docosahexaenoic) (gm)	Vitamin E as alpha-tocopherol (mg)	0.3017
Vitamin K (mcg)	Vitamin E as alpha-tocopherol (mg)	0.5992
Segmented neutrophils percent (%)	Vitamin E as alpha-tocopherol (mg)	0.0479
Lymphocyte number (1000 cells/uL)	Vitamin E as alpha-tocopherol (mg)	0.0257
Zinc (mg)	Vitamin E as alpha-tocopherol (mg)	0.5592
Total saturated fatty acids (gm)	Vitamin E as alpha-tocopherol (mg)	0.5762
Calcium (mg)	Vitamin E as alpha-tocopherol (mg)	0.4231
Globulin (g/L)	Vitamin E as alpha-tocopherol (mg)	-0.0309
Vitamin C (mg)	Vitamin E as alpha-tocopherol (mg)	0.3404
PFA 18:2 (Octadecadienoic) (gm)	Vitamin E as alpha-tocopherol (mg)	0.8072
Segmented neutrophils num (1000 cell/uL)	Vitamin E as alpha-tocopherol (mg)	0.0641
Monocyte number (1000 cells/uL)	Vitamin E as alpha-tocopherol (mg)	0.0359
Protein (gm)	Vitamin E as alpha-tocopherol (mg)	0.5972
Theobromine (mg)	Vitamin E as alpha-tocopherol (mg)	0.1633
Basophils number (1000 cells/uL)	Vitamin E as alpha-tocopherol (mg)	-0.0185
MFA 16:1 (Hexadecenoic) (gm)	Vitamin E as alpha-tocopherol (mg)	0.4488
Caffeine (mg)	Vitamin E as alpha-tocopherol (mg)	0.1425
Blood urea nitrogen (mmol/L)	Vitamin E as alpha-tocopherol (mg)	0.0561
SFA 14:0 (Tetradecanoic) (gm)	Vitamin E as alpha-tocopherol (mg)	0.3225
Albumin, urine (mg/L)	Vitamin E as alpha-tocopherol (mg)	-0.1133
Mean platelet volume (fL)	Vitamin E as alpha-tocopherol (mg)	-0.0313
Iron (mg)	Vitamin E as alpha-tocopherol (mg)	0.6053
Triglycerides, refrigerated (mmol/L)	Vitamin E as alpha-tocopherol (mg)	0.0624
Lactate dehydrogenase (U/L)	Vitamin E as alpha-tocopherol (mg)	0.0661
SFA 8:0 (Octanoic) (gm)	Vitamin E as alpha-tocopherol (mg)	0.2751
Cholesterol (mmol/L)	Vitamin E as alpha-tocopherol (mg)	-0.0277
Riboflavin (Vitamin B2) (mg)	Vitamin E as alpha-tocopherol (mg)	0.5562
Niacin (mg)	Vitamin E as alpha-tocopherol (mg)	0.6118
Albumin (g/L)	Vitamin E as alpha-tocopherol (mg)	0.0788
Sodium (mg)	Vitamin E as alpha-tocopherol (mg)	0.6362
Thiamin (Vitamin B1) (mg)	Vitamin E as alpha-tocopherol (mg)	0.5614
SFA 10:0 (Decanoic) (gm)	Vitamin E as alpha-tocopherol (mg)	0.2953
Total polyunsaturated fatty acids (gm)	Vitamin E as alpha-tocopherol (mg)	0.8059
Zinc (mg)	Added vitamin B12 (mcg)	0.1975
PFA 20:4 (Eicosatetraenoic) (gm)	Added vitamin B12 (mcg)	-0.0238
Vitamin K (mcg)	Added vitamin B12 (mcg)	-0.0142
Moisture (gm)	Added vitamin B12 (mcg)	0.0886
Vitamin B12 (mcg)	Added vitamin B12 (mcg)	0.2882
PFA 22:6 (Docosahexaenoic) (gm)	Added vitamin B12 (mcg)	-0.0458
Basophils percent (%)	Added vitamin B12 (mcg)	-0.0812
SFA 16:0 (Hexadecanoic) (gm)	Added vitamin B12 (mcg)	0.0089
Sodium (mmol/L)	Added vitamin B12 (mcg)	-0.0444
Folate, DFE (mcg)	Added vitamin B12 (mcg)	0.3223
Total folate (mcg)	Added vitamin B12 (mcg)	0.2883
Uric acid (umol/L)	Added vitamin B12 (mcg)	-0.0318
Total calcium (mmol/L)	Added vitamin B12 (mcg)	-0.0238
PFA 18:2 (Octadecadienoic) (gm)	Added vitamin B12 (mcg)	-0.0291
MFA 20:1 (Eicosenoic) (gm)	Added vitamin B12 (mcg)	-0.001
Eosinophils percent (%)	Added vitamin B12 (mcg)	-0.064
Glucose, refrigerated serum (mmol/L)	Added vitamin B12 (mcg)	0.0301
Beta-carotene (mcg)	Added vitamin B12 (mcg)	0.0587
Cholesterol (mg)	Added vitamin B12 (mcg)	0.0348
Blood urea nitrogen (mmol/L)	Added vitamin B12 (mcg)	0.0049
SFA 6:0 (Hexanoic) (gm)	Added vitamin B12 (mcg)	0.0956
Total saturated fatty acids (gm)	Added vitamin B12 (mcg)	0.022
Cholesterol (mmol/L)	Added vitamin B12 (mcg)	0.0381
Total polyunsaturated fatty acids (gm)	Added vitamin B12 (mcg)	-0.0332
Lactate dehydrogenase (U/L)	Added vitamin B12 (mcg)	0.1007
Thiamin (Vitamin B1) (mg)	Added vitamin B12 (mcg)	0.3477
Protein (gm)	Added vitamin B12 (mcg)	0.0504
PFA 20:5 (Eicosapentaenoic) (gm)	Added vitamin B12 (mcg)	0.0682
Eosinophils number (1000 cells/uL)	Added vitamin B12 (mcg)	-0.0616
Lymphocyte number (1000 cells/uL)	Added vitamin B12 (mcg)	-0.0343
MFA 16:1 (Hexadecenoic) (gm)	Added vitamin B12 (mcg)	0.0115
SFA 10:0 (Decanoic) (gm)	Added vitamin B12 (mcg)	0.0826
Albumin, urine (mg/L)	Added vitamin B12 (mcg)	0.004
Riboflavin (Vitamin B2) (mg)	Added vitamin B12 (mcg)	0.3526
MFA 18:1 (Octadecenoic) (gm)	Added vitamin B12 (mcg)	-0.0076
Basophils number (1000 cells/uL)	Added vitamin B12 (mcg)	-0.0599
Hematocrit (%)	Added vitamin B12 (mcg)	0.0013
White blood cell count (1000 cells/uL)	Added vitamin B12 (mcg)	0.0492
Hemoglobin (g/dL)	Added vitamin B12 (mcg)	0.0155
Vitamin B6 (mg)	Added vitamin B12 (mcg)	0.4285
MFA 22:1 (Docosenoic) (gm)	Added vitamin B12 (mcg)	-0.0296
Calcium (mg)	Added vitamin B12 (mcg)	0.2165
Food folate (mcg)	Added vitamin B12 (mcg)	0.0285
Glycohemoglobin (%)	Added vitamin B12 (mcg)	0.0198
Total bilirubin (umol/L)	Added vitamin B12 (mcg)	0.0224
Folic acid (mcg)	Added vitamin B12 (mcg)	0.1824
Caffeine (mg)	Added vitamin B12 (mcg)	0.0375
SFA 18:0 (Octadecanoic) (gm)	Added vitamin B12 (mcg)	0.013
Selenium (mcg)	Added vitamin B12 (mcg)	0.0174
Mean platelet volume (fL)	Added vitamin B12 (mcg)	0.0039
Cotinine, Serum (ng/mL)	Added vitamin B12 (mcg)	-0.1172
Hydroxycotinine, Serum (ng/mL)	Added vitamin B12 (mcg)	0.0013
Total sugars (gm)	Added vitamin B12 (mcg)	0.1206
Energy (kcal)	Added vitamin B12 (mcg)	0.0499
Phosphorus (mg)	Added vitamin B12 (mcg)	0.1384
Total protein (g/L)	Added vitamin B12 (mcg)	0.037
Monocyte number (1000 cells/uL)	Added vitamin B12 (mcg)	0.0302
PFA 22:5 (Docosapentaenoic) (gm)	Added vitamin B12 (mcg)	0.0106
Vitamin C (mg)	Added vitamin B12 (mcg)	0.1265
Red blood cell count (million cells/uL)	Added vitamin B12 (mcg)	0.0167
Alanine aminotransferase ALT (IU/L)	Added vitamin B12 (mcg)	0.0762
Lymphocyte percent (%)	Added vitamin B12 (mcg)	-0.084
PFA 18:4 (Octadecatetraenoic) (gm)	Added vitamin B12 (mcg)	-0.0493
Globulin (g/L)	Added vitamin B12 (mcg)	-0.0099
Dietary fiber (gm)	Added vitamin B12 (mcg)	0.1422
Iron, refrigerated serum (umol/L)	Added vitamin B12 (mcg)	-0.0089
Phosphorus (mmol/L)	Added vitamin B12 (mcg)	-0.0185
Niacin (mg)	Added vitamin B12 (mcg)	0.3217
Vitamin A, RAE (mcg)	Added vitamin B12 (mcg)	0.2985
Theobromine (mg)	Added vitamin B12 (mcg)	0.0763
PFA 18:3 (Octadecatrienoic) (gm)	Added vitamin B12 (mcg)	-0.0539
SFA 4:0 (Butanoic) (gm)	Added vitamin B12 (mcg)	0.1078
Segmented neutrophils percent (%)	Added vitamin B12 (mcg)	0.0914
Creatinine (mg/dL)	Added vitamin B12 (mcg)	-0.0044
Platelet count (1000 cells/uL)	Added vitamin B12 (mcg)	0.0014
Total monounsaturated fatty acids (gm)	Added vitamin B12 (mcg)	-0.0058
Albumin (g/L)	Added vitamin B12 (mcg)	0.0564
Lutein + zeaxanthin (mcg)	Added vitamin B12 (mcg)	0.1239
Sodium (mg)	Added vitamin B12 (mcg)	0.0524
Aspartate aminotransferase AST (IU/L)	Added vitamin B12 (mcg)	0.0605
Red cell distribution width (%)	Added vitamin B12 (mcg)	0.0087
Alkaline phosphatase (IU/L)	Added vitamin B12 (mcg)	0.0497
Total fat (gm)	Added vitamin B12 (mcg)	-0.0087
Monocyte percent (%)	Added vitamin B12 (mcg)	-0.0313
Carbohydrate (gm)	Added vitamin B12 (mcg)	0.1086
Mean cell volume (fL)	Added vitamin B12 (mcg)	-0.0235
Magnesium (mg)	Added vitamin B12 (mcg)	0.1372
Osmolality (mmol/Kg)	Added vitamin B12 (mcg)	-0.0372
Potassium (mmol/L)	Added vitamin B12 (mcg)	-0.1225
Retinol (mcg)	Added vitamin B12 (mcg)	0.1466
Triglycerides, refrigerated (mmol/L)	Added vitamin B12 (mcg)	0.0508
Chloride (mmol/L)	Added vitamin B12 (mcg)	-0.1108
Segmented neutrophils num (1000 cell/uL)	Added vitamin B12 (mcg)	0.0724
Bicarbonate (mmol/L)	Added vitamin B12 (mcg)	0.0118
SFA 8:0 (Octanoic) (gm)	Added vitamin B12 (mcg)	0.0814
Gamma glutamyl transferase (U/L)	Added vitamin B12 (mcg)	0.0323
Lycopene (mcg)	Added vitamin B12 (mcg)	0.035
Iron (mg)	Added vitamin B12 (mcg)	0.3836
Beta-cryptoxanthin (mcg)	Added vitamin B12 (mcg)	0.0545
SFA 14:0 (Tetradecanoic) (gm)	Added vitamin B12 (mcg)	0.0696
Copper (mg)	Added vitamin B12 (mcg)	0.0973
Potassium (mg)	Added vitamin B12 (mcg)	0.0941
SFA 12:0 (Dodecanoic) (gm)	Added vitamin B12 (mcg)	0.0742
Mean cell hemoglobin (pg)	Added vitamin B12 (mcg)	7e-04
Total bilirubin (umol/L)	Beta-carotene (mcg)	-0.0238
SFA 18:0 (Octadecanoic) (gm)	Beta-carotene (mcg)	0.1771
Albumin (g/L)	Beta-carotene (mcg)	0.1129
PFA 20:5 (Eicosapentaenoic) (gm)	Beta-carotene (mcg)	0.1197
PFA 18:3 (Octadecatrienoic) (gm)	Beta-carotene (mcg)	0.2414
Red blood cell count (million cells/uL)	Beta-carotene (mcg)	0.052
SFA 12:0 (Dodecanoic) (gm)	Beta-carotene (mcg)	0.1642
Copper (mg)	Beta-carotene (mcg)	0.3464
Protein (gm)	Beta-carotene (mcg)	0.233
Phosphorus (mmol/L)	Beta-carotene (mcg)	0.0587
Hydroxycotinine, Serum (ng/mL)	Beta-carotene (mcg)	0.0404
Basophils percent (%)	Beta-carotene (mcg)	0.0599
Niacin (mg)	Beta-carotene (mcg)	0.1823
Hematocrit (%)	Beta-carotene (mcg)	0.0404
SFA 4:0 (Butanoic) (gm)	Beta-carotene (mcg)	0.2193
Lymphocyte number (1000 cells/uL)	Beta-carotene (mcg)	0.0061
Vitamin A, RAE (mcg)	Beta-carotene (mcg)	0.6388
Total calcium (mmol/L)	Beta-carotene (mcg)	0.1009
Chloride (mmol/L)	Beta-carotene (mcg)	-0.1172
Total sugars (gm)	Beta-carotene (mcg)	0.0503
Gamma glutamyl transferase (U/L)	Beta-carotene (mcg)	0.0892
Monocyte number (1000 cells/uL)	Beta-carotene (mcg)	-0.0025
Bicarbonate (mmol/L)	Beta-carotene (mcg)	0.1048
Total folate (mcg)	Beta-carotene (mcg)	0.3311
Lutein + zeaxanthin (mcg)	Beta-carotene (mcg)	0.5396
Thiamin (Vitamin B1) (mg)	Beta-carotene (mcg)	0.2303
Basophils number (1000 cells/uL)	Beta-carotene (mcg)	-0.0037
Magnesium (mg)	Beta-carotene (mcg)	0.3495
Moisture (gm)	Beta-carotene (mcg)	0.2583
PFA 18:2 (Octadecadienoic) (gm)	Beta-carotene (mcg)	0.1963
Folic acid (mcg)	Beta-carotene (mcg)	0.0194
Vitamin B6 (mg)	Beta-carotene (mcg)	0.2693
Carbohydrate (gm)	Beta-carotene (mcg)	0.1385
SFA 8:0 (Octanoic) (gm)	Beta-carotene (mcg)	0.1771
Alkaline phosphatase (IU/L)	Beta-carotene (mcg)	0.0226
Calcium (mg)	Beta-carotene (mcg)	0.3113
Vitamin B12 (mcg)	Beta-carotene (mcg)	0.2098
Eosinophils number (1000 cells/uL)	Beta-carotene (mcg)	0.0472
Red cell distribution width (%)	Beta-carotene (mcg)	0.0856
Uric acid (umol/L)	Beta-carotene (mcg)	-0.0031
Folate, DFE (mcg)	Beta-carotene (mcg)	0.2894
PFA 22:5 (Docosapentaenoic) (gm)	Beta-carotene (mcg)	0.1468
Segmented neutrophils percent (%)	Beta-carotene (mcg)	0.0101
MFA 16:1 (Hexadecenoic) (gm)	Beta-carotene (mcg)	0.1695
Globulin (g/L)	Beta-carotene (mcg)	-0.0493
Retinol (mcg)	Beta-carotene (mcg)	0.2383
Caffeine (mg)	Beta-carotene (mcg)	-0.0441
Dietary fiber (gm)	Beta-carotene (mcg)	0.42
Albumin, urine (mg/L)	Beta-carotene (mcg)	-0.054
SFA 6:0 (Hexanoic) (gm)	Beta-carotene (mcg)	0.2346
Lactate dehydrogenase (U/L)	Beta-carotene (mcg)	0.0631
Glycohemoglobin (%)	Beta-carotene (mcg)	0.0375
SFA 16:0 (Hexadecanoic) (gm)	Beta-carotene (mcg)	0.2116
Sodium (mg)	Beta-carotene (mcg)	0.2953
Glucose, refrigerated serum (mmol/L)	Beta-carotene (mcg)	-0.0381
Total fat (gm)	Beta-carotene (mcg)	0.1985
Energy (kcal)	Beta-carotene (mcg)	0.1758
Mean cell volume (fL)	Beta-carotene (mcg)	-0.021
Alanine aminotransferase ALT (IU/L)	Beta-carotene (mcg)	0.1112
Aspartate aminotransferase AST (IU/L)	Beta-carotene (mcg)	0.1532
Eosinophils percent (%)	Beta-carotene (mcg)	0.0195
Mean platelet volume (fL)	Beta-carotene (mcg)	-0.0285
Cholesterol (mmol/L)	Beta-carotene (mcg)	0.0779
Blood urea nitrogen (mmol/L)	Beta-carotene (mcg)	0.0929
Zinc (mg)	Beta-carotene (mcg)	0.2733
MFA 18:1 (Octadecenoic) (gm)	Beta-carotene (mcg)	0.163
Iron (mg)	Beta-carotene (mcg)	0.2277
Total protein (g/L)	Beta-carotene (mcg)	0.0307
Cholesterol (mg)	Beta-carotene (mcg)	0.1532
Phosphorus (mg)	Beta-carotene (mcg)	0.2636
Monocyte percent (%)	Beta-carotene (mcg)	0.0024
PFA 22:6 (Docosahexaenoic) (gm)	Beta-carotene (mcg)	0.1077
SFA 10:0 (Decanoic) (gm)	Beta-carotene (mcg)	0.2529
Mean cell hemoglobin (pg)	Beta-carotene (mcg)	-0.0283
Platelet count (1000 cells/uL)	Beta-carotene (mcg)	-0.0899
Vitamin C (mg)	Beta-carotene (mcg)	0.4212
Food folate (mcg)	Beta-carotene (mcg)	0.4397
Cotinine, Serum (ng/mL)	Beta-carotene (mcg)	-0.1278
Hemoglobin (g/dL)	Beta-carotene (mcg)	0.0269
Iron, refrigerated serum (umol/L)	Beta-carotene (mcg)	0.035
PFA 18:4 (Octadecatetraenoic) (gm)	Beta-carotene (mcg)	0.008
PFA 20:4 (Eicosatetraenoic) (gm)	Beta-carotene (mcg)	0.1466
Triglycerides, refrigerated (mmol/L)	Beta-carotene (mcg)	0.0585
Sodium (mmol/L)	Beta-carotene (mcg)	-0.0183
White blood cell count (1000 cells/uL)	Beta-carotene (mcg)	-0.0042
Segmented neutrophils num (1000 cell/uL)	Beta-carotene (mcg)	0.0025
Beta-cryptoxanthin (mcg)	Beta-carotene (mcg)	0.2401
Potassium (mg)	Beta-carotene (mcg)	0.3699
Total monounsaturated fatty acids (gm)	Beta-carotene (mcg)	0.1701
Creatinine (mg/dL)	Beta-carotene (mcg)	0.0145
Lymphocyte percent (%)	Beta-carotene (mcg)	0.0117
MFA 20:1 (Eicosenoic) (gm)	Beta-carotene (mcg)	0.1253
Lycopene (mcg)	Beta-carotene (mcg)	0.3549
SFA 14:0 (Tetradecanoic) (gm)	Beta-carotene (mcg)	0.2435
Riboflavin (Vitamin B2) (mg)	Beta-carotene (mcg)	0.2814
Total saturated fatty acids (gm)	Beta-carotene (mcg)	0.2113
Potassium (mmol/L)	Beta-carotene (mcg)	0.0797
Theobromine (mg)	Beta-carotene (mcg)	0.0516
Total polyunsaturated fatty acids (gm)	Beta-carotene (mcg)	0.2038
Vitamin K (mcg)	Beta-carotene (mcg)	0.5489
MFA 22:1 (Docosenoic) (gm)	Beta-carotene (mcg)	0.0485
Osmolality (mmol/Kg)	Beta-carotene (mcg)	0.0083
Selenium (mcg)	Beta-carotene (mcg)	0.202
Gamma glutamyl transferase (U/L)	Caffeine (mg)	0.0238
Albumin, urine (mg/L)	Caffeine (mg)	0.0151
Folic acid (mcg)	Caffeine (mg)	-0.0197
Iron, refrigerated serum (umol/L)	Caffeine (mg)	-0.0611
Segmented neutrophils percent (%)	Caffeine (mg)	0.0207
PFA 18:4 (Octadecatetraenoic) (gm)	Caffeine (mg)	0.1039
Glucose, refrigerated serum (mmol/L)	Caffeine (mg)	-0.0118
Red blood cell count (million cells/uL)	Caffeine (mg)	0.0578
PFA 18:3 (Octadecatrienoic) (gm)	Caffeine (mg)	0.1465
Lymphocyte number (1000 cells/uL)	Caffeine (mg)	0.0372
Energy (kcal)	Caffeine (mg)	0.2917
SFA 14:0 (Tetradecanoic) (gm)	Caffeine (mg)	0.1291
Magnesium (mg)	Caffeine (mg)	0.1506
Retinol (mcg)	Caffeine (mg)	-0.0083
Lutein + zeaxanthin (mcg)	Caffeine (mg)	-0.0489
Total monounsaturated fatty acids (gm)	Caffeine (mg)	0.2209
Hematocrit (%)	Caffeine (mg)	0.068
Vitamin B12 (mcg)	Caffeine (mg)	0.1407
Mean cell volume (fL)	Caffeine (mg)	0.0133
Protein (gm)	Caffeine (mg)	0.1378
Thiamin (Vitamin B1) (mg)	Caffeine (mg)	0.0971
SFA 4:0 (Butanoic) (gm)	Caffeine (mg)	0.0573
Red cell distribution width (%)	Caffeine (mg)	-0.043
MFA 18:1 (Octadecenoic) (gm)	Caffeine (mg)	0.2224
Glycohemoglobin (%)	Caffeine (mg)	-0.1272
Mean cell hemoglobin (pg)	Caffeine (mg)	0.0195
MFA 22:1 (Docosenoic) (gm)	Caffeine (mg)	0.0851
Potassium (mg)	Caffeine (mg)	0.1536
Sodium (mg)	Caffeine (mg)	0.156
Monocyte number (1000 cells/uL)	Caffeine (mg)	0.0442
Triglycerides, refrigerated (mmol/L)	Caffeine (mg)	-0.0295
SFA 16:0 (Hexadecanoic) (gm)	Caffeine (mg)	0.1919
Zinc (mg)	Caffeine (mg)	0.1316
Vitamin A, RAE (mcg)	Caffeine (mg)	0.0088
Total fat (gm)	Caffeine (mg)	0.2295
PFA 20:5 (Eicosapentaenoic) (gm)	Caffeine (mg)	0.0623
Total folate (mcg)	Caffeine (mg)	0.0536
Aspartate aminotransferase AST (IU/L)	Caffeine (mg)	-0.0635
Eosinophils percent (%)	Caffeine (mg)	-0.0051
PFA 18:2 (Octadecadienoic) (gm)	Caffeine (mg)	0.186
Alanine aminotransferase ALT (IU/L)	Caffeine (mg)	7e-04
Total polyunsaturated fatty acids (gm)	Caffeine (mg)	0.1845
SFA 10:0 (Decanoic) (gm)	Caffeine (mg)	0.1298
Total sugars (gm)	Caffeine (mg)	0.404
Hydroxycotinine, Serum (ng/mL)	Caffeine (mg)	0.068
Carbohydrate (gm)	Caffeine (mg)	0.3398
Vitamin C (mg)	Caffeine (mg)	-0.0572
Alkaline phosphatase (IU/L)	Caffeine (mg)	-0.0531
Hemoglobin (g/dL)	Caffeine (mg)	0.0675
Moisture (gm)	Caffeine (mg)	0.0899
PFA 20:4 (Eicosatetraenoic) (gm)	Caffeine (mg)	0.1193
Calcium (mg)	Caffeine (mg)	0.1225
Folate, DFE (mcg)	Caffeine (mg)	0.0474
Phosphorus (mmol/L)	Caffeine (mg)	-0.0849
Globulin (g/L)	Caffeine (mg)	-0.0906
Bicarbonate (mmol/L)	Caffeine (mg)	-0.0315
Basophils number (1000 cells/uL)	Caffeine (mg)	0.0895
PFA 22:6 (Docosahexaenoic) (gm)	Caffeine (mg)	0.0604
SFA 18:0 (Octadecanoic) (gm)	Caffeine (mg)	0.222
SFA 6:0 (Hexanoic) (gm)	Caffeine (mg)	0.0862
Lactate dehydrogenase (U/L)	Caffeine (mg)	-0.0338
Total calcium (mmol/L)	Caffeine (mg)	-0.068
Potassium (mmol/L)	Caffeine (mg)	-0.0849
Selenium (mcg)	Caffeine (mg)	0.1063
Dietary fiber (gm)	Caffeine (mg)	0.094
Segmented neutrophils num (1000 cell/uL)	Caffeine (mg)	0.0507
Uric acid (umol/L)	Caffeine (mg)	0.0403
Lymphocyte percent (%)	Caffeine (mg)	-0.0269
Monocyte percent (%)	Caffeine (mg)	-0.0169
MFA 16:1 (Hexadecenoic) (gm)	Caffeine (mg)	0.1202
Total protein (g/L)	Caffeine (mg)	-0.0692
Osmolality (mmol/Kg)	Caffeine (mg)	-0.0501
Riboflavin (Vitamin B2) (mg)	Caffeine (mg)	0.1443
Lycopene (mcg)	Caffeine (mg)	0.0784
Eosinophils number (1000 cells/uL)	Caffeine (mg)	0.0486
Niacin (mg)	Caffeine (mg)	0.1398
SFA 8:0 (Octanoic) (gm)	Caffeine (mg)	0.1746
Cotinine, Serum (ng/mL)	Caffeine (mg)	0.1351
Total bilirubin (umol/L)	Caffeine (mg)	0.0039
Platelet count (1000 cells/uL)	Caffeine (mg)	0.066
Total saturated fatty acids (gm)	Caffeine (mg)	0.2032
Blood urea nitrogen (mmol/L)	Caffeine (mg)	-0.0958
Phosphorus (mg)	Caffeine (mg)	0.1762
Cholesterol (mg)	Caffeine (mg)	0.1243
White blood cell count (1000 cells/uL)	Caffeine (mg)	0.0628
Sodium (mmol/L)	Caffeine (mg)	-0.0168
SFA 12:0 (Dodecanoic) (gm)	Caffeine (mg)	0.1651
PFA 22:5 (Docosapentaenoic) (gm)	Caffeine (mg)	0.1053
Beta-cryptoxanthin (mcg)	Caffeine (mg)	0.046
MFA 20:1 (Eicosenoic) (gm)	Caffeine (mg)	0.1403
Creatinine (mg/dL)	Caffeine (mg)	0.055
Vitamin B6 (mg)	Caffeine (mg)	0.0736
Iron (mg)	Caffeine (mg)	0.1313
Cholesterol (mmol/L)	Caffeine (mg)	-0.0562
Chloride (mmol/L)	Caffeine (mg)	0.0818
Mean platelet volume (fL)	Caffeine (mg)	0.0308
Basophils percent (%)	Caffeine (mg)	-9e-04
Theobromine (mg)	Caffeine (mg)	0.5591
Food folate (mcg)	Caffeine (mg)	0.091
Copper (mg)	Caffeine (mg)	0.187
Vitamin K (mcg)	Caffeine (mg)	0.0754
Albumin (g/L)	Caffeine (mg)	0.0343
Energy (kcal)	Calcium (mg)	0.6296
Total saturated fatty acids (gm)	Calcium (mg)	0.7004
Copper (mg)	Calcium (mg)	0.5825
Bicarbonate (mmol/L)	Calcium (mg)	0.2394
Phosphorus (mmol/L)	Calcium (mg)	0.0685
Protein (gm)	Calcium (mg)	0.6484
Lutein + zeaxanthin (mcg)	Calcium (mg)	0.2969
Iron, refrigerated serum (umol/L)	Calcium (mg)	0.0318
Selenium (mcg)	Calcium (mg)	0.5922
Magnesium (mg)	Calcium (mg)	0.6937
Carbohydrate (gm)	Calcium (mg)	0.5392
SFA 18:0 (Octadecanoic) (gm)	Calcium (mg)	0.6218
Total folate (mcg)	Calcium (mg)	0.6559
PFA 18:4 (Octadecatetraenoic) (gm)	Calcium (mg)	0.1965
Moisture (gm)	Calcium (mg)	0.4089
Dietary fiber (gm)	Calcium (mg)	0.5394
Cholesterol (mg)	Calcium (mg)	0.3639
PFA 18:3 (Octadecatrienoic) (gm)	Calcium (mg)	0.4098
Sodium (mg)	Calcium (mg)	0.6058
Mean cell volume (fL)	Calcium (mg)	0.0336
Vitamin B12 (mcg)	Calcium (mg)	0.4759
Eosinophils percent (%)	Calcium (mg)	0.0685
Vitamin C (mg)	Calcium (mg)	0.2342
Total calcium (mmol/L)	Calcium (mg)	0.0315
SFA 6:0 (Hexanoic) (gm)	Calcium (mg)	0.5235
Niacin (mg)	Calcium (mg)	0.4612
Theobromine (mg)	Calcium (mg)	0.1959
Potassium (mg)	Calcium (mg)	0.6748
Alanine aminotransferase ALT (IU/L)	Calcium (mg)	0.1548
Albumin (g/L)	Calcium (mg)	0.1005
Total sugars (gm)	Calcium (mg)	0.4034
Basophils number (1000 cells/uL)	Calcium (mg)	-0.0289
Albumin, urine (mg/L)	Calcium (mg)	-0.065
Alkaline phosphatase (IU/L)	Calcium (mg)	0.1253
Vitamin A, RAE (mcg)	Calcium (mg)	0.5578
PFA 18:2 (Octadecadienoic) (gm)	Calcium (mg)	0.3669
Glycohemoglobin (%)	Calcium (mg)	-0.0444
Red cell distribution width (%)	Calcium (mg)	-0.0477
Eosinophils number (1000 cells/uL)	Calcium (mg)	0.0361
Folic acid (mcg)	Calcium (mg)	0.2654
White blood cell count (1000 cells/uL)	Calcium (mg)	0.0311
Lymphocyte number (1000 cells/uL)	Calcium (mg)	0.0206
SFA 16:0 (Hexadecanoic) (gm)	Calcium (mg)	0.6699
PFA 20:4 (Eicosatetraenoic) (gm)	Calcium (mg)	0.2362
Hematocrit (%)	Calcium (mg)	0.1587
Vitamin B6 (mg)	Calcium (mg)	0.4774
Vitamin K (mcg)	Calcium (mg)	0.2997
SFA 4:0 (Butanoic) (gm)	Calcium (mg)	0.4636
MFA 22:1 (Docosenoic) (gm)	Calcium (mg)	0.1066
Food folate (mcg)	Calcium (mg)	0.6127
PFA 20:5 (Eicosapentaenoic) (gm)	Calcium (mg)	0.3041
MFA 18:1 (Octadecenoic) (gm)	Calcium (mg)	0.5372
Osmolality (mmol/Kg)	Calcium (mg)	0.1084
Segmented neutrophils num (1000 cell/uL)	Calcium (mg)	0.0282
Iron (mg)	Calcium (mg)	0.6377
Total fat (gm)	Calcium (mg)	0.6048
Zinc (mg)	Calcium (mg)	0.7281
Potassium (mmol/L)	Calcium (mg)	0.0519
Sodium (mmol/L)	Calcium (mg)	0.0273
Lymphocyte percent (%)	Calcium (mg)	-0.0127
SFA 12:0 (Dodecanoic) (gm)	Calcium (mg)	0.5622
Hemoglobin (g/dL)	Calcium (mg)	0.1729
Platelet count (1000 cells/uL)	Calcium (mg)	-0.0923
Monocyte percent (%)	Calcium (mg)	-0.041
SFA 14:0 (Tetradecanoic) (gm)	Calcium (mg)	0.7189
Riboflavin (Vitamin B2) (mg)	Calcium (mg)	0.7833
Retinol (mcg)	Calcium (mg)	0.3859
Basophils percent (%)	Calcium (mg)	0.0028
Gamma glutamyl transferase (U/L)	Calcium (mg)	0.0654
Cotinine, Serum (ng/mL)	Calcium (mg)	-0.0308
Red blood cell count (million cells/uL)	Calcium (mg)	0.1322
MFA 20:1 (Eicosenoic) (gm)	Calcium (mg)	0.3119
Triglycerides, refrigerated (mmol/L)	Calcium (mg)	0.0776
Blood urea nitrogen (mmol/L)	Calcium (mg)	0.2448
Total monounsaturated fatty acids (gm)	Calcium (mg)	0.5571
Folate, DFE (mcg)	Calcium (mg)	0.635
Phosphorus (mg)	Calcium (mg)	0.802
MFA 16:1 (Hexadecenoic) (gm)	Calcium (mg)	0.5416
Monocyte number (1000 cells/uL)	Calcium (mg)	0.0164
Creatinine (mg/dL)	Calcium (mg)	0.1117
PFA 22:6 (Docosahexaenoic) (gm)	Calcium (mg)	0.1679
Total protein (g/L)	Calcium (mg)	-0.0527
SFA 10:0 (Decanoic) (gm)	Calcium (mg)	0.5859
Total polyunsaturated fatty acids (gm)	Calcium (mg)	0.378
Globulin (g/L)	Calcium (mg)	-0.1389
Lycopene (mcg)	Calcium (mg)	0.2159
Hydroxycotinine, Serum (ng/mL)	Calcium (mg)	0.1587
Thiamin (Vitamin B1) (mg)	Calcium (mg)	0.6624
SFA 8:0 (Octanoic) (gm)	Calcium (mg)	0.5143
Chloride (mmol/L)	Calcium (mg)	-0.1598
Beta-cryptoxanthin (mcg)	Calcium (mg)	0.2484
Uric acid (umol/L)	Calcium (mg)	-0.0298
Mean cell hemoglobin (pg)	Calcium (mg)	0.0692
Total bilirubin (umol/L)	Calcium (mg)	-0.0366
Segmented neutrophils percent (%)	Calcium (mg)	0.0158
Lactate dehydrogenase (U/L)	Calcium (mg)	0.0633
Cholesterol (mmol/L)	Calcium (mg)	0.0098
Glucose, refrigerated serum (mmol/L)	Calcium (mg)	0.0526
Aspartate aminotransferase AST (IU/L)	Calcium (mg)	0.162
Mean platelet volume (fL)	Calcium (mg)	-0.1186
PFA 22:5 (Docosapentaenoic) (gm)	Calcium (mg)	0.2539
Cholesterol (mg)	Carbohydrate (gm)	0.234
MFA 18:1 (Octadecenoic) (gm)	Carbohydrate (gm)	0.6579
Uric acid (umol/L)	Carbohydrate (gm)	0.099
Mean platelet volume (fL)	Carbohydrate (gm)	-0.0079
Potassium (mg)	Carbohydrate (gm)	0.6383
SFA 16:0 (Hexadecanoic) (gm)	Carbohydrate (gm)	0.6348
Hemoglobin (g/dL)	Carbohydrate (gm)	0.2431
Sodium (mmol/L)	Carbohydrate (gm)	0.0341
Total polyunsaturated fatty acids (gm)	Carbohydrate (gm)	0.5984
PFA 20:5 (Eicosapentaenoic) (gm)	Carbohydrate (gm)	0.1952
Dietary fiber (gm)	Carbohydrate (gm)	0.6174
SFA 8:0 (Octanoic) (gm)	Carbohydrate (gm)	0.3531
Gamma glutamyl transferase (U/L)	Carbohydrate (gm)	0.1041
PFA 18:4 (Octadecatetraenoic) (gm)	Carbohydrate (gm)	0.1705
Retinol (mcg)	Carbohydrate (gm)	0.1565
SFA 18:0 (Octadecanoic) (gm)	Carbohydrate (gm)	0.583
Phosphorus (mmol/L)	Carbohydrate (gm)	-0.0423
SFA 12:0 (Dodecanoic) (gm)	Carbohydrate (gm)	0.3951
Vitamin A, RAE (mcg)	Carbohydrate (gm)	0.248
Albumin, urine (mg/L)	Carbohydrate (gm)	-0.1201
Cholesterol (mmol/L)	Carbohydrate (gm)	-0.0471
Vitamin B6 (mg)	Carbohydrate (gm)	0.4804
Protein (gm)	Carbohydrate (gm)	0.5608
Iron, refrigerated serum (umol/L)	Carbohydrate (gm)	0.0799
MFA 16:1 (Hexadecenoic) (gm)	Carbohydrate (gm)	0.4281
Lycopene (mcg)	Carbohydrate (gm)	0.1705
Magnesium (mg)	Carbohydrate (gm)	0.6679
Glycohemoglobin (%)	Carbohydrate (gm)	-0.0649
Alkaline phosphatase (IU/L)	Carbohydrate (gm)	0.0654
Eosinophils number (1000 cells/uL)	Carbohydrate (gm)	0.1146
Creatinine (mg/dL)	Carbohydrate (gm)	0.1905
Hydroxycotinine, Serum (ng/mL)	Carbohydrate (gm)	0.253
PFA 18:2 (Octadecadienoic) (gm)	Carbohydrate (gm)	0.5955
Glucose, refrigerated serum (mmol/L)	Carbohydrate (gm)	-0.0344
Total protein (g/L)	Carbohydrate (gm)	-0.0393
Monocyte number (1000 cells/uL)	Carbohydrate (gm)	0.071
Osmolality (mmol/Kg)	Carbohydrate (gm)	0.0049
SFA 10:0 (Decanoic) (gm)	Carbohydrate (gm)	0.3651
Moisture (gm)	Carbohydrate (gm)	0.4314
Aspartate aminotransferase AST (IU/L)	Carbohydrate (gm)	0.1277
Mean cell hemoglobin (pg)	Carbohydrate (gm)	0.0529
Folic acid (mcg)	Carbohydrate (gm)	0.2169
Total bilirubin (umol/L)	Carbohydrate (gm)	0.0622
Eosinophils percent (%)	Carbohydrate (gm)	0.1106
Riboflavin (Vitamin B2) (mg)	Carbohydrate (gm)	0.5597
Mean cell volume (fL)	Carbohydrate (gm)	0.0376
PFA 18:3 (Octadecatrienoic) (gm)	Carbohydrate (gm)	0.5463
Lutein + zeaxanthin (mcg)	Carbohydrate (gm)	0.2255
Lactate dehydrogenase (U/L)	Carbohydrate (gm)	0.0184
Vitamin B12 (mcg)	Carbohydrate (gm)	0.2645
Hematocrit (%)	Carbohydrate (gm)	0.253
Theobromine (mg)	Carbohydrate (gm)	0.2884
Vitamin C (mg)	Carbohydrate (gm)	0.2344
Potassium (mmol/L)	Carbohydrate (gm)	0.0144
Thiamin (Vitamin B1) (mg)	Carbohydrate (gm)	0.6607
Blood urea nitrogen (mmol/L)	Carbohydrate (gm)	-0.056
MFA 20:1 (Eicosenoic) (gm)	Carbohydrate (gm)	0.4166
Total sugars (gm)	Carbohydrate (gm)	0.836
MFA 22:1 (Docosenoic) (gm)	Carbohydrate (gm)	0.2285
Segmented neutrophils num (1000 cell/uL)	Carbohydrate (gm)	-0.0036
Cotinine, Serum (ng/mL)	Carbohydrate (gm)	0.145
Red cell distribution width (%)	Carbohydrate (gm)	-0.0869
Zinc (mg)	Carbohydrate (gm)	0.5545
PFA 22:5 (Docosapentaenoic) (gm)	Carbohydrate (gm)	0.1697
Globulin (g/L)	Carbohydrate (gm)	-0.1168
Red blood cell count (million cells/uL)	Carbohydrate (gm)	0.2228
Chloride (mmol/L)	Carbohydrate (gm)	-0.1352
Phosphorus (mg)	Carbohydrate (gm)	0.634
Niacin (mg)	Carbohydrate (gm)	0.583
PFA 20:4 (Eicosatetraenoic) (gm)	Carbohydrate (gm)	0.2385
SFA 14:0 (Tetradecanoic) (gm)	Carbohydrate (gm)	0.4468
Total folate (mcg)	Carbohydrate (gm)	0.5879
Folate, DFE (mcg)	Carbohydrate (gm)	0.5685
Lymphocyte percent (%)	Carbohydrate (gm)	-0.0141
Bicarbonate (mmol/L)	Carbohydrate (gm)	0.2259
Copper (mg)	Carbohydrate (gm)	0.6705
Monocyte percent (%)	Carbohydrate (gm)	0.0676
Segmented neutrophils percent (%)	Carbohydrate (gm)	0.0056
PFA 22:6 (Docosahexaenoic) (gm)	Carbohydrate (gm)	0.146
Total fat (gm)	Carbohydrate (gm)	0.686
Sodium (mg)	Carbohydrate (gm)	0.6767
Total saturated fatty acids (gm)	Carbohydrate (gm)	0.6253
SFA 4:0 (Butanoic) (gm)	Carbohydrate (gm)	0.177
Selenium (mcg)	Carbohydrate (gm)	0.5753
Basophils percent (%)	Carbohydrate (gm)	-0.0595
Beta-cryptoxanthin (mcg)	Carbohydrate (gm)	0.2289
Energy (kcal)	Carbohydrate (gm)	0.9047
Iron (mg)	Carbohydrate (gm)	0.6666
Basophils number (1000 cells/uL)	Carbohydrate (gm)	-0.0932
Vitamin K (mcg)	Carbohydrate (gm)	0.4013
Triglycerides, refrigerated (mmol/L)	Carbohydrate (gm)	0.0902
Platelet count (1000 cells/uL)	Carbohydrate (gm)	-0.0997
Albumin (g/L)	Carbohydrate (gm)	0.1035
White blood cell count (1000 cells/uL)	Carbohydrate (gm)	-0.0075
Food folate (mcg)	Carbohydrate (gm)	0.5589
Lymphocyte number (1000 cells/uL)	Carbohydrate (gm)	-0.023
SFA 6:0 (Hexanoic) (gm)	Carbohydrate (gm)	0.2355
Alanine aminotransferase ALT (IU/L)	Carbohydrate (gm)	0.1341
Total monounsaturated fatty acids (gm)	Carbohydrate (gm)	0.6537
Total calcium (mmol/L)	Carbohydrate (gm)	0.0359
MFA 18:1 (Octadecenoic) (gm)	Cholesterol (mg)	0.4175
SFA 16:0 (Hexadecanoic) (gm)	Cholesterol (mg)	0.4945
Mean cell hemoglobin (pg)	Cholesterol (mg)	0.0507
SFA 4:0 (Butanoic) (gm)	Cholesterol (mg)	0.4793
Magnesium (mg)	Cholesterol (mg)	0.3268
Red cell distribution width (%)	Cholesterol (mg)	-0.0238
Uric acid (umol/L)	Cholesterol (mg)	0.0053
Basophils percent (%)	Cholesterol (mg)	-0.0201
MFA 22:1 (Docosenoic) (gm)	Cholesterol (mg)	0.081
Lymphocyte number (1000 cells/uL)	Cholesterol (mg)	-0.0106
Total fat (gm)	Cholesterol (mg)	0.4472
Dietary fiber (gm)	Cholesterol (mg)	0.1833
Iron, refrigerated serum (umol/L)	Cholesterol (mg)	0.0128
Vitamin K (mcg)	Cholesterol (mg)	0.185
SFA 10:0 (Decanoic) (gm)	Cholesterol (mg)	0.4789
Copper (mg)	Cholesterol (mg)	0.2916
Potassium (mg)	Cholesterol (mg)	0.3309
Total saturated fatty acids (gm)	Cholesterol (mg)	0.4999
Potassium (mmol/L)	Cholesterol (mg)	0.0039
PFA 20:5 (Eicosapentaenoic) (gm)	Cholesterol (mg)	0.3606
Mean cell volume (fL)	Cholesterol (mg)	0.0171
Lymphocyte percent (%)	Cholesterol (mg)	0.011
Folic acid (mcg)	Cholesterol (mg)	0.2777
Vitamin B6 (mg)	Cholesterol (mg)	0.329
Segmented neutrophils percent (%)	Cholesterol (mg)	-0.0087
Bicarbonate (mmol/L)	Cholesterol (mg)	0.078
Energy (kcal)	Cholesterol (mg)	0.3911
Total protein (g/L)	Cholesterol (mg)	0.0211
Eosinophils number (1000 cells/uL)	Cholesterol (mg)	0.0049
Triglycerides, refrigerated (mmol/L)	Cholesterol (mg)	0.0328
Niacin (mg)	Cholesterol (mg)	0.4068
Retinol (mcg)	Cholesterol (mg)	0.5506
Total bilirubin (umol/L)	Cholesterol (mg)	-0.0309
Total calcium (mmol/L)	Cholesterol (mg)	-0.0043
Creatinine (mg/dL)	Cholesterol (mg)	0.0471
MFA 16:1 (Hexadecenoic) (gm)	Cholesterol (mg)	0.5795
White blood cell count (1000 cells/uL)	Cholesterol (mg)	-0.0221
Osmolality (mmol/Kg)	Cholesterol (mg)	0.0156
Total monounsaturated fatty acids (gm)	Cholesterol (mg)	0.4382
Red blood cell count (million cells/uL)	Cholesterol (mg)	0.0596
Albumin, urine (mg/L)	Cholesterol (mg)	-0.0122
Riboflavin (Vitamin B2) (mg)	Cholesterol (mg)	0.4369
Globulin (g/L)	Cholesterol (mg)	-0.0122
Cotinine, Serum (ng/mL)	Cholesterol (mg)	-0.0625
Hydroxycotinine, Serum (ng/mL)	Cholesterol (mg)	0.0722
Iron (mg)	Cholesterol (mg)	0.3307
Alkaline phosphatase (IU/L)	Cholesterol (mg)	0.0504
Eosinophils percent (%)	Cholesterol (mg)	0.0211
SFA 8:0 (Octanoic) (gm)	Cholesterol (mg)	0.3494
Lactate dehydrogenase (U/L)	Cholesterol (mg)	-0.0101
Sodium (mmol/L)	Cholesterol (mg)	-0.0506
Protein (gm)	Cholesterol (mg)	0.5339
Gamma glutamyl transferase (U/L)	Cholesterol (mg)	0.0339
Zinc (mg)	Cholesterol (mg)	0.4489
Total folate (mcg)	Cholesterol (mg)	0.2973
Monocyte percent (%)	Cholesterol (mg)	-0.0112
Cholesterol (mmol/L)	Cholesterol (mg)	0.0031
Phosphorus (mmol/L)	Cholesterol (mg)	0.0419
Alanine aminotransferase ALT (IU/L)	Cholesterol (mg)	0.0504
SFA 12:0 (Dodecanoic) (gm)	Cholesterol (mg)	0.4475
Glucose, refrigerated serum (mmol/L)	Cholesterol (mg)	0.0304
Chloride (mmol/L)	Cholesterol (mg)	-0.0839
Theobromine (mg)	Cholesterol (mg)	0.0826
Blood urea nitrogen (mmol/L)	Cholesterol (mg)	0.1841
SFA 14:0 (Tetradecanoic) (gm)	Cholesterol (mg)	0.5216
Vitamin C (mg)	Cholesterol (mg)	0.0424
Food folate (mcg)	Cholesterol (mg)	0.3042
Hematocrit (%)	Cholesterol (mg)	0.0722
PFA 22:6 (Docosahexaenoic) (gm)	Cholesterol (mg)	0.3425
PFA 18:4 (Octadecatetraenoic) (gm)	Cholesterol (mg)	0.0831
Vitamin A, RAE (mcg)	Cholesterol (mg)	0.3912
Albumin (g/L)	Cholesterol (mg)	0.0506
PFA 18:2 (Octadecadienoic) (gm)	Cholesterol (mg)	0.2835
PFA 22:5 (Docosapentaenoic) (gm)	Cholesterol (mg)	0.4196
Basophils number (1000 cells/uL)	Cholesterol (mg)	-0.0338
SFA 6:0 (Hexanoic) (gm)	Cholesterol (mg)	0.4522
Sodium (mg)	Cholesterol (mg)	0.4111
PFA 18:3 (Octadecatrienoic) (gm)	Cholesterol (mg)	0.3562
Platelet count (1000 cells/uL)	Cholesterol (mg)	-0.0542
Vitamin B12 (mcg)	Cholesterol (mg)	0.9046
Selenium (mcg)	Cholesterol (mg)	0.5724
PFA 20:4 (Eicosatetraenoic) (gm)	Cholesterol (mg)	0.4342
Glycohemoglobin (%)	Cholesterol (mg)	0.0338
MFA 20:1 (Eicosenoic) (gm)	Cholesterol (mg)	0.3097
Phosphorus (mg)	Cholesterol (mg)	0.4803
Folate, DFE (mcg)	Cholesterol (mg)	0.2873
Segmented neutrophils num (1000 cell/uL)	Cholesterol (mg)	-0.0184
Total polyunsaturated fatty acids (gm)	Cholesterol (mg)	0.2977
Lutein + zeaxanthin (mcg)	Cholesterol (mg)	0.21
Lycopene (mcg)	Cholesterol (mg)	0.0557
SFA 18:0 (Octadecanoic) (gm)	Cholesterol (mg)	0.518
Monocyte number (1000 cells/uL)	Cholesterol (mg)	-0.0331
Aspartate aminotransferase AST (IU/L)	Cholesterol (mg)	0.0571
Beta-cryptoxanthin (mcg)	Cholesterol (mg)	0.1492
Total sugars (gm)	Cholesterol (mg)	0.1578
Mean platelet volume (fL)	Cholesterol (mg)	-0.0575
Thiamin (Vitamin B1) (mg)	Cholesterol (mg)	0.3469
Moisture (gm)	Cholesterol (mg)	0.2007
Hemoglobin (g/dL)	Cholesterol (mg)	0.0913
SFA 14:0 (Tetradecanoic) (gm)	Copper (mg)	0.3875
White blood cell count (1000 cells/uL)	Copper (mg)	0.0089
Uric acid (umol/L)	Copper (mg)	0.0853
Blood urea nitrogen (mmol/L)	Copper (mg)	0.138
Phosphorus (mg)	Copper (mg)	0.7405
Total bilirubin (umol/L)	Copper (mg)	-4e-04
Folate, DFE (mcg)	Copper (mg)	0.643
MFA 18:1 (Octadecenoic) (gm)	Copper (mg)	0.6576
Mean platelet volume (fL)	Copper (mg)	-0.0492
Eosinophils percent (%)	Copper (mg)	0.0735
Mean cell hemoglobin (pg)	Copper (mg)	0.0242
Alkaline phosphatase (IU/L)	Copper (mg)	0.0115
PFA 22:6 (Docosahexaenoic) (gm)	Copper (mg)	0.1844
Total protein (g/L)	Copper (mg)	-0.0151
Total calcium (mmol/L)	Copper (mg)	0.0368
Alanine aminotransferase ALT (IU/L)	Copper (mg)	0.1254
Potassium (mmol/L)	Copper (mg)	0.0411
Platelet count (1000 cells/uL)	Copper (mg)	-0.1011
Hydroxycotinine, Serum (ng/mL)	Copper (mg)	0.1724
Albumin, urine (mg/L)	Copper (mg)	-0.1284
Glucose, refrigerated serum (mmol/L)	Copper (mg)	-0.0437
Monocyte percent (%)	Copper (mg)	-0.0153
Zinc (mg)	Copper (mg)	0.7156
Triglycerides, refrigerated (mmol/L)	Copper (mg)	0.0625
Red cell distribution width (%)	Copper (mg)	-0.0361
Phosphorus (mmol/L)	Copper (mg)	0.007
Total saturated fatty acids (gm)	Copper (mg)	0.5679
Total polyunsaturated fatty acids (gm)	Copper (mg)	0.5876
PFA 20:4 (Eicosatetraenoic) (gm)	Copper (mg)	0.2902
Theobromine (mg)	Copper (mg)	0.2511
Vitamin B6 (mg)	Copper (mg)	0.6223
Moisture (gm)	Copper (mg)	0.5193
Iron (mg)	Copper (mg)	0.7336
Eosinophils number (1000 cells/uL)	Copper (mg)	0.0618
PFA 22:5 (Docosapentaenoic) (gm)	Copper (mg)	0.1963
Sodium (mg)	Copper (mg)	0.691
Lutein + zeaxanthin (mcg)	Copper (mg)	0.4099
PFA 18:3 (Octadecatrienoic) (gm)	Copper (mg)	0.5041
Total sugars (gm)	Copper (mg)	0.4299
Vitamin A, RAE (mcg)	Copper (mg)	0.3609
Gamma glutamyl transferase (U/L)	Copper (mg)	0.0517
Lymphocyte number (1000 cells/uL)	Copper (mg)	-0.0038
PFA 20:5 (Eicosapentaenoic) (gm)	Copper (mg)	0.2181
SFA 16:0 (Hexadecanoic) (gm)	Copper (mg)	0.5922
Total monounsaturated fatty acids (gm)	Copper (mg)	0.6542
MFA 20:1 (Eicosenoic) (gm)	Copper (mg)	0.4121
SFA 4:0 (Butanoic) (gm)	Copper (mg)	0.2173
Glycohemoglobin (%)	Copper (mg)	-0.0123
Segmented neutrophils num (1000 cell/uL)	Copper (mg)	0.0181
Energy (kcal)	Copper (mg)	0.7442
Red blood cell count (million cells/uL)	Copper (mg)	0.1596
Osmolality (mmol/Kg)	Copper (mg)	-0.0117
Mean cell volume (fL)	Copper (mg)	0.0116
Iron, refrigerated serum (umol/L)	Copper (mg)	0.0878
Vitamin C (mg)	Copper (mg)	0.355
PFA 18:4 (Octadecatetraenoic) (gm)	Copper (mg)	0.0717
Segmented neutrophils percent (%)	Copper (mg)	0.0269
SFA 10:0 (Decanoic) (gm)	Copper (mg)	0.3162
Bicarbonate (mmol/L)	Copper (mg)	0.1885
Lactate dehydrogenase (U/L)	Copper (mg)	0.0104
Hematocrit (%)	Copper (mg)	0.1724
Selenium (mcg)	Copper (mg)	0.6693
Cholesterol (mmol/L)	Copper (mg)	-0.0015
SFA 8:0 (Octanoic) (gm)	Copper (mg)	0.2785
Niacin (mg)	Copper (mg)	0.6287
PFA 18:2 (Octadecadienoic) (gm)	Copper (mg)	0.5816
MFA 22:1 (Docosenoic) (gm)	Copper (mg)	0.0792
Total fat (gm)	Copper (mg)	0.6517
Thiamin (Vitamin B1) (mg)	Copper (mg)	0.7072
SFA 18:0 (Octadecanoic) (gm)	Copper (mg)	0.5363
Folic acid (mcg)	Copper (mg)	0.1871
Potassium (mg)	Copper (mg)	0.8
Total folate (mcg)	Copper (mg)	0.6933
Lymphocyte percent (%)	Copper (mg)	-0.012
Albumin (g/L)	Copper (mg)	0.1263
Cotinine, Serum (ng/mL)	Copper (mg)	-0.0503
Sodium (mmol/L)	Copper (mg)	-0.0491
Vitamin B12 (mcg)	Copper (mg)	0.3109
Retinol (mcg)	Copper (mg)	0.2619
Creatinine (mg/dL)	Copper (mg)	0.1579
Hemoglobin (g/dL)	Copper (mg)	0.1649
Food folate (mcg)	Copper (mg)	0.7567
Protein (gm)	Copper (mg)	0.7091
Dietary fiber (gm)	Copper (mg)	0.7935
Beta-cryptoxanthin (mcg)	Copper (mg)	0.2445
Lycopene (mcg)	Copper (mg)	0.2301
Monocyte number (1000 cells/uL)	Copper (mg)	0.007
Riboflavin (Vitamin B2) (mg)	Copper (mg)	0.6546
MFA 16:1 (Hexadecenoic) (gm)	Copper (mg)	0.4488
SFA 6:0 (Hexanoic) (gm)	Copper (mg)	0.2211
Basophils percent (%)	Copper (mg)	0.0464
Chloride (mmol/L)	Copper (mg)	-0.181
Basophils number (1000 cells/uL)	Copper (mg)	-0.0366
Aspartate aminotransferase AST (IU/L)	Copper (mg)	0.188
SFA 12:0 (Dodecanoic) (gm)	Copper (mg)	0.3242
Globulin (g/L)	Copper (mg)	-0.1085
Magnesium (mg)	Copper (mg)	0.8947
Vitamin K (mcg)	Copper (mg)	0.5163
Vitamin B6 (mg)	Beta-cryptoxanthin (mcg)	0.2194
Eosinophils number (1000 cells/uL)	Beta-cryptoxanthin (mcg)	0.0506
Selenium (mcg)	Beta-cryptoxanthin (mcg)	0.2164
Vitamin K (mcg)	Beta-cryptoxanthin (mcg)	0.2844
Total bilirubin (umol/L)	Beta-cryptoxanthin (mcg)	0.0717
MFA 18:1 (Octadecenoic) (gm)	Beta-cryptoxanthin (mcg)	0.2567
Glycohemoglobin (%)	Beta-cryptoxanthin (mcg)	0.0344
SFA 18:0 (Octadecanoic) (gm)	Beta-cryptoxanthin (mcg)	0.213
PFA 22:6 (Docosahexaenoic) (gm)	Beta-cryptoxanthin (mcg)	0.1975
Osmolality (mmol/Kg)	Beta-cryptoxanthin (mcg)	-0.014
Lymphocyte number (1000 cells/uL)	Beta-cryptoxanthin (mcg)	0.012
Total polyunsaturated fatty acids (gm)	Beta-cryptoxanthin (mcg)	0.2317
SFA 14:0 (Tetradecanoic) (gm)	Beta-cryptoxanthin (mcg)	0.187
Hydroxycotinine, Serum (ng/mL)	Beta-cryptoxanthin (mcg)	0.0935
SFA 12:0 (Dodecanoic) (gm)	Beta-cryptoxanthin (mcg)	0.1116
Mean cell volume (fL)	Beta-cryptoxanthin (mcg)	0.0267
Mean platelet volume (fL)	Beta-cryptoxanthin (mcg)	-0.044
PFA 18:4 (Octadecatetraenoic) (gm)	Beta-cryptoxanthin (mcg)	0.0593
Lutein + zeaxanthin (mcg)	Beta-cryptoxanthin (mcg)	0.348
Potassium (mg)	Beta-cryptoxanthin (mcg)	0.3013
Gamma glutamyl transferase (U/L)	Beta-cryptoxanthin (mcg)	-0.0181
Monocyte number (1000 cells/uL)	Beta-cryptoxanthin (mcg)	0.0079
SFA 16:0 (Hexadecanoic) (gm)	Beta-cryptoxanthin (mcg)	0.2571
Iron (mg)	Beta-cryptoxanthin (mcg)	0.2131
MFA 22:1 (Docosenoic) (gm)	Beta-cryptoxanthin (mcg)	0.1343
Globulin (g/L)	Beta-cryptoxanthin (mcg)	-0.0372
SFA 4:0 (Butanoic) (gm)	Beta-cryptoxanthin (mcg)	0.1569
Glucose, refrigerated serum (mmol/L)	Beta-cryptoxanthin (mcg)	-0.0358
Theobromine (mg)	Beta-cryptoxanthin (mcg)	0.0906
PFA 22:5 (Docosapentaenoic) (gm)	Beta-cryptoxanthin (mcg)	0.1592
Folate, DFE (mcg)	Beta-cryptoxanthin (mcg)	0.1468
Blood urea nitrogen (mmol/L)	Beta-cryptoxanthin (mcg)	0.0534
Creatinine (mg/dL)	Beta-cryptoxanthin (mcg)	0.0422
Basophils percent (%)	Beta-cryptoxanthin (mcg)	-0.0045
Magnesium (mg)	Beta-cryptoxanthin (mcg)	0.2908
Energy (kcal)	Beta-cryptoxanthin (mcg)	0.2633
PFA 18:2 (Octadecadienoic) (gm)	Beta-cryptoxanthin (mcg)	0.2293
Aspartate aminotransferase AST (IU/L)	Beta-cryptoxanthin (mcg)	0.0838
Vitamin B12 (mcg)	Beta-cryptoxanthin (mcg)	0.1273
Folic acid (mcg)	Beta-cryptoxanthin (mcg)	0.0319
Niacin (mg)	Beta-cryptoxanthin (mcg)	0.1744
Iron, refrigerated serum (umol/L)	Beta-cryptoxanthin (mcg)	0.0344
Albumin (g/L)	Beta-cryptoxanthin (mcg)	0.0702
Vitamin C (mg)	Beta-cryptoxanthin (mcg)	0.3277
Vitamin A, RAE (mcg)	Beta-cryptoxanthin (mcg)	0.2134
Sodium (mmol/L)	Beta-cryptoxanthin (mcg)	-0.0202
Total sugars (gm)	Beta-cryptoxanthin (mcg)	0.2071
Total calcium (mmol/L)	Beta-cryptoxanthin (mcg)	0.0117
Protein (gm)	Beta-cryptoxanthin (mcg)	0.23
PFA 20:4 (Eicosatetraenoic) (gm)	Beta-cryptoxanthin (mcg)	0.1863
Total folate (mcg)	Beta-cryptoxanthin (mcg)	0.1729
Albumin, urine (mg/L)	Beta-cryptoxanthin (mcg)	-0.027
Eosinophils percent (%)	Beta-cryptoxanthin (mcg)	-0.005
Total saturated fatty acids (gm)	Beta-cryptoxanthin (mcg)	0.2357
White blood cell count (1000 cells/uL)	Beta-cryptoxanthin (mcg)	0.0148
Red cell distribution width (%)	Beta-cryptoxanthin (mcg)	-0.0372
Hematocrit (%)	Beta-cryptoxanthin (mcg)	0.0935
Alkaline phosphatase (IU/L)	Beta-cryptoxanthin (mcg)	-0.0611
Cholesterol (mmol/L)	Beta-cryptoxanthin (mcg)	0.0106
Triglycerides, refrigerated (mmol/L)	Beta-cryptoxanthin (mcg)	0.048
Alanine aminotransferase ALT (IU/L)	Beta-cryptoxanthin (mcg)	0.1067
PFA 18:3 (Octadecatrienoic) (gm)	Beta-cryptoxanthin (mcg)	0.2037
Food folate (mcg)	Beta-cryptoxanthin (mcg)	0.2569
Platelet count (1000 cells/uL)	Beta-cryptoxanthin (mcg)	-0.0834
Total protein (g/L)	Beta-cryptoxanthin (mcg)	0.0161
Phosphorus (mg)	Beta-cryptoxanthin (mcg)	0.2356
SFA 10:0 (Decanoic) (gm)	Beta-cryptoxanthin (mcg)	0.1376
Sodium (mg)	Beta-cryptoxanthin (mcg)	0.2479
Thiamin (Vitamin B1) (mg)	Beta-cryptoxanthin (mcg)	0.2083
Dietary fiber (gm)	Beta-cryptoxanthin (mcg)	0.2844
Lactate dehydrogenase (U/L)	Beta-cryptoxanthin (mcg)	-0.0139
Segmented neutrophils num (1000 cell/uL)	Beta-cryptoxanthin (mcg)	0.0218
Hemoglobin (g/dL)	Beta-cryptoxanthin (mcg)	0.1023
MFA 16:1 (Hexadecenoic) (gm)	Beta-cryptoxanthin (mcg)	0.222
Total monounsaturated fatty acids (gm)	Beta-cryptoxanthin (mcg)	0.2678
Potassium (mmol/L)	Beta-cryptoxanthin (mcg)	-0.0599
Segmented neutrophils percent (%)	Beta-cryptoxanthin (mcg)	0.0304
Cotinine, Serum (ng/mL)	Beta-cryptoxanthin (mcg)	0.0011
Riboflavin (Vitamin B2) (mg)	Beta-cryptoxanthin (mcg)	0.2176
Chloride (mmol/L)	Beta-cryptoxanthin (mcg)	-0.0105
SFA 8:0 (Octanoic) (gm)	Beta-cryptoxanthin (mcg)	0.2028
Monocyte percent (%)	Beta-cryptoxanthin (mcg)	-0.0235
Lymphocyte percent (%)	Beta-cryptoxanthin (mcg)	-0.0036
Basophils number (1000 cells/uL)	Beta-cryptoxanthin (mcg)	-0.0145
Moisture (gm)	Beta-cryptoxanthin (mcg)	0.1865
MFA 20:1 (Eicosenoic) (gm)	Beta-cryptoxanthin (mcg)	0.1828
Phosphorus (mmol/L)	Beta-cryptoxanthin (mcg)	0.0059
Red blood cell count (million cells/uL)	Beta-cryptoxanthin (mcg)	0.0736
Lycopene (mcg)	Beta-cryptoxanthin (mcg)	0.0597
Total fat (gm)	Beta-cryptoxanthin (mcg)	0.2646
Uric acid (umol/L)	Beta-cryptoxanthin (mcg)	0.0033
Zinc (mg)	Beta-cryptoxanthin (mcg)	0.2415
SFA 6:0 (Hexanoic) (gm)	Beta-cryptoxanthin (mcg)	0.1642
Bicarbonate (mmol/L)	Beta-cryptoxanthin (mcg)	0.0617
PFA 20:5 (Eicosapentaenoic) (gm)	Beta-cryptoxanthin (mcg)	0.1692
Mean cell hemoglobin (pg)	Beta-cryptoxanthin (mcg)	0.047
Retinol (mcg)	Beta-cryptoxanthin (mcg)	0.0631
Alanine aminotransferase ALT (IU/L)	Folic acid (mcg)	0.0376
Vitamin C (mg)	Folic acid (mcg)	0.0444
Osmolality (mmol/Kg)	Folic acid (mcg)	0.03
Eosinophils percent (%)	Folic acid (mcg)	-0.0194
Lutein + zeaxanthin (mcg)	Folic acid (mcg)	0.0427
Total bilirubin (umol/L)	Folic acid (mcg)	-0.0311
MFA 18:1 (Octadecenoic) (gm)	Folic acid (mcg)	0.1973
Total calcium (mmol/L)	Folic acid (mcg)	-0.0422
Lymphocyte percent (%)	Folic acid (mcg)	-0.0221
Segmented neutrophils percent (%)	Folic acid (mcg)	0.0134
Iron, refrigerated serum (umol/L)	Folic acid (mcg)	0.025
PFA 22:5 (Docosapentaenoic) (gm)	Folic acid (mcg)	0.0958
SFA 14:0 (Tetradecanoic) (gm)	Folic acid (mcg)	0.3138
SFA 4:0 (Butanoic) (gm)	Folic acid (mcg)	0.3229
Protein (gm)	Folic acid (mcg)	0.2266
PFA 22:6 (Docosahexaenoic) (gm)	Folic acid (mcg)	0.0275
Blood urea nitrogen (mmol/L)	Folic acid (mcg)	0.1155
Zinc (mg)	Folic acid (mcg)	0.2496
Thiamin (Vitamin B1) (mg)	Folic acid (mcg)	0.4139
Globulin (g/L)	Folic acid (mcg)	-0.0091
Monocyte number (1000 cells/uL)	Folic acid (mcg)	0.0372
PFA 18:4 (Octadecatetraenoic) (gm)	Folic acid (mcg)	0.0255
Red cell distribution width (%)	Folic acid (mcg)	-0.0018
Retinol (mcg)	Folic acid (mcg)	0.2119
Mean platelet volume (fL)	Folic acid (mcg)	-0.0428
Phosphorus (mmol/L)	Folic acid (mcg)	0.0872
MFA 20:1 (Eicosenoic) (gm)	Folic acid (mcg)	0.1103
Total folate (mcg)	Folic acid (mcg)	0.4083
MFA 22:1 (Docosenoic) (gm)	Folic acid (mcg)	0.0094
Uric acid (umol/L)	Folic acid (mcg)	-0.0391
Bicarbonate (mmol/L)	Folic acid (mcg)	0.1025
Niacin (mg)	Folic acid (mcg)	0.319
Alkaline phosphatase (IU/L)	Folic acid (mcg)	0.0964
Vitamin K (mcg)	Folic acid (mcg)	0.018
Folate, DFE (mcg)	Folic acid (mcg)	0.4618
Total polyunsaturated fatty acids (gm)	Folic acid (mcg)	0.1279
Albumin (g/L)	Folic acid (mcg)	0.0109
Magnesium (mg)	Folic acid (mcg)	0.1737
Mean cell volume (fL)	Folic acid (mcg)	-0.0409
White blood cell count (1000 cells/uL)	Folic acid (mcg)	-0.003
Dietary fiber (gm)	Folic acid (mcg)	0.1701
Cotinine, Serum (ng/mL)	Folic acid (mcg)	-0.1436
Vitamin B12 (mcg)	Folic acid (mcg)	0.3077
Selenium (mcg)	Folic acid (mcg)	0.3501
Platelet count (1000 cells/uL)	Folic acid (mcg)	-0.1304
Total protein (g/L)	Folic acid (mcg)	0.0034
Lactate dehydrogenase (U/L)	Folic acid (mcg)	0.0152
Segmented neutrophils num (1000 cell/uL)	Folic acid (mcg)	0.002
PFA 18:3 (Octadecatrienoic) (gm)	Folic acid (mcg)	0.1625
SFA 16:0 (Hexadecanoic) (gm)	Folic acid (mcg)	0.2766
SFA 18:0 (Octadecanoic) (gm)	Folic acid (mcg)	0.2889
Sodium (mg)	Folic acid (mcg)	0.212
SFA 6:0 (Hexanoic) (gm)	Folic acid (mcg)	0.2849
Triglycerides, refrigerated (mmol/L)	Folic acid (mcg)	0.0339
Riboflavin (Vitamin B2) (mg)	Folic acid (mcg)	0.3112
PFA 20:5 (Eicosapentaenoic) (gm)	Folic acid (mcg)	0.0431
Eosinophils number (1000 cells/uL)	Folic acid (mcg)	-0.0302
Phosphorus (mg)	Folic acid (mcg)	0.2601
SFA 12:0 (Dodecanoic) (gm)	Folic acid (mcg)	0.3099
Gamma glutamyl transferase (U/L)	Folic acid (mcg)	0.0241
PFA 20:4 (Eicosatetraenoic) (gm)	Folic acid (mcg)	0.0764
Hemoglobin (g/dL)	Folic acid (mcg)	-0.0115
Chloride (mmol/L)	Folic acid (mcg)	-0.0848
Moisture (gm)	Folic acid (mcg)	0.0035
Glycohemoglobin (%)	Folic acid (mcg)	0.0991
Potassium (mmol/L)	Folic acid (mcg)	-0.0484
Potassium (mg)	Folic acid (mcg)	0.1134
Mean cell hemoglobin (pg)	Folic acid (mcg)	-0.0225
Hydroxycotinine, Serum (ng/mL)	Folic acid (mcg)	-0.0212
SFA 10:0 (Decanoic) (gm)	Folic acid (mcg)	0.2525
Energy (kcal)	Folic acid (mcg)	0.2364
Cholesterol (mmol/L)	Folic acid (mcg)	-0.0419
Iron (mg)	Folic acid (mcg)	0.3655
Total saturated fatty acids (gm)	Folic acid (mcg)	0.2962
Vitamin A, RAE (mcg)	Folic acid (mcg)	0.1779
Basophils number (1000 cells/uL)	Folic acid (mcg)	-0.0103
Lymphocyte number (1000 cells/uL)	Folic acid (mcg)	-0.0277
SFA 8:0 (Octanoic) (gm)	Folic acid (mcg)	0.2446
Aspartate aminotransferase AST (IU/L)	Folic acid (mcg)	0.0692
Hematocrit (%)	Folic acid (mcg)	-0.0212
Total monounsaturated fatty acids (gm)	Folic acid (mcg)	0.209
Lycopene (mcg)	Folic acid (mcg)	0.1183
Red blood cell count (million cells/uL)	Folic acid (mcg)	0.006
Theobromine (mg)	Folic acid (mcg)	0.06
Creatinine (mg/dL)	Folic acid (mcg)	0.0349
MFA 16:1 (Hexadecenoic) (gm)	Folic acid (mcg)	0.2329
Total fat (gm)	Folic acid (mcg)	0.2283
Albumin, urine (mg/L)	Folic acid (mcg)	0.0154
Total sugars (gm)	Folic acid (mcg)	0.0949
Food folate (mcg)	Folic acid (mcg)	0.1436
Glucose, refrigerated serum (mmol/L)	Folic acid (mcg)	0.026
Sodium (mmol/L)	Folic acid (mcg)	0.001
PFA 18:2 (Octadecadienoic) (gm)	Folic acid (mcg)	0.1285
Basophils percent (%)	Folic acid (mcg)	-0.0541
Monocyte percent (%)	Folic acid (mcg)	0.0201
Vitamin B6 (mg)	Folic acid (mcg)	0.2062
Energy (kcal)	Folate, DFE (mcg)	0.6035
Total saturated fatty acids (gm)	Folate, DFE (mcg)	0.5456
MFA 18:1 (Octadecenoic) (gm)	Folate, DFE (mcg)	0.5017
Eosinophils percent (%)	Folate, DFE (mcg)	0.0933
Alkaline phosphatase (IU/L)	Folate, DFE (mcg)	0.1138
Dietary fiber (gm)	Folate, DFE (mcg)	0.6335
Cotinine, Serum (ng/mL)	Folate, DFE (mcg)	-0.0807
Creatinine (mg/dL)	Folate, DFE (mcg)	0.0751
PFA 22:6 (Docosahexaenoic) (gm)	Folate, DFE (mcg)	0.1056
Lutein + zeaxanthin (mcg)	Folate, DFE (mcg)	0.3664
Uric acid (umol/L)	Folate, DFE (mcg)	0.0059
PFA 22:5 (Docosapentaenoic) (gm)	Folate, DFE (mcg)	0.1756
Sodium (mg)	Folate, DFE (mcg)	0.6095
Lactate dehydrogenase (U/L)	Folate, DFE (mcg)	0.0959
Platelet count (1000 cells/uL)	Folate, DFE (mcg)	-0.1034
SFA 12:0 (Dodecanoic) (gm)	Folate, DFE (mcg)	0.4122
Osmolality (mmol/Kg)	Folate, DFE (mcg)	0.0075
Vitamin K (mcg)	Folate, DFE (mcg)	0.3669
Riboflavin (Vitamin B2) (mg)	Folate, DFE (mcg)	0.7292
Vitamin B12 (mcg)	Folate, DFE (mcg)	0.3947
SFA 14:0 (Tetradecanoic) (gm)	Folate, DFE (mcg)	0.4827
Eosinophils number (1000 cells/uL)	Folate, DFE (mcg)	0.0527
Iron (mg)	Folate, DFE (mcg)	0.8498
Phosphorus (mg)	Folate, DFE (mcg)	0.6703
Albumin, urine (mg/L)	Folate, DFE (mcg)	-0.0759
PFA 18:2 (Octadecadienoic) (gm)	Folate, DFE (mcg)	0.4407
Moisture (gm)	Folate, DFE (mcg)	0.2897
Vitamin C (mg)	Folate, DFE (mcg)	0.2526
Monocyte number (1000 cells/uL)	Folate, DFE (mcg)	-0.0036
Mean cell volume (fL)	Folate, DFE (mcg)	-0.03
SFA 6:0 (Hexanoic) (gm)	Folate, DFE (mcg)	0.3165
Zinc (mg)	Folate, DFE (mcg)	0.6968
Iron, refrigerated serum (umol/L)	Folate, DFE (mcg)	0.0612
Magnesium (mg)	Folate, DFE (mcg)	0.6563
PFA 18:3 (Octadecatrienoic) (gm)	Folate, DFE (mcg)	0.4486
Potassium (mmol/L)	Folate, DFE (mcg)	0.0546
Lycopene (mcg)	Folate, DFE (mcg)	0.2649
Sodium (mmol/L)	Folate, DFE (mcg)	-0.034
Hydroxycotinine, Serum (ng/mL)	Folate, DFE (mcg)	0.1114
Total fat (gm)	Folate, DFE (mcg)	0.5355
Total folate (mcg)	Folate, DFE (mcg)	0.9911
Vitamin A, RAE (mcg)	Folate, DFE (mcg)	0.4579
Gamma glutamyl transferase (U/L)	Folate, DFE (mcg)	0.067
Monocyte percent (%)	Folate, DFE (mcg)	-0.0166
Blood urea nitrogen (mmol/L)	Folate, DFE (mcg)	0.1186
Mean cell hemoglobin (pg)	Folate, DFE (mcg)	-0.0122
Triglycerides, refrigerated (mmol/L)	Folate, DFE (mcg)	0.069
Red cell distribution width (%)	Folate, DFE (mcg)	-0.0242
Vitamin B6 (mg)	Folate, DFE (mcg)	0.5915
Total protein (g/L)	Folate, DFE (mcg)	0.0316
Total polyunsaturated fatty acids (gm)	Folate, DFE (mcg)	0.4466
Lymphocyte number (1000 cells/uL)	Folate, DFE (mcg)	-0.046
Total calcium (mmol/L)	Folate, DFE (mcg)	0.0372
MFA 16:1 (Hexadecenoic) (gm)	Folate, DFE (mcg)	0.3995
SFA 16:0 (Hexadecanoic) (gm)	Folate, DFE (mcg)	0.5424
Red blood cell count (million cells/uL)	Folate, DFE (mcg)	0.1277
SFA 8:0 (Octanoic) (gm)	Folate, DFE (mcg)	0.3586
MFA 22:1 (Docosenoic) (gm)	Folate, DFE (mcg)	0.105
Lymphocyte percent (%)	Folate, DFE (mcg)	-0.0352
Phosphorus (mmol/L)	Folate, DFE (mcg)	0.0499
MFA 20:1 (Eicosenoic) (gm)	Folate, DFE (mcg)	0.3186
Chloride (mmol/L)	Folate, DFE (mcg)	-0.1827
Segmented neutrophils percent (%)	Folate, DFE (mcg)	0.0355
Protein (gm)	Folate, DFE (mcg)	0.5882
Hemoglobin (g/dL)	Folate, DFE (mcg)	0.1087
Selenium (mcg)	Folate, DFE (mcg)	0.6241
Bicarbonate (mmol/L)	Folate, DFE (mcg)	0.2299
Food folate (mcg)	Folate, DFE (mcg)	0.6717
Basophils percent (%)	Folate, DFE (mcg)	0.0403
SFA 4:0 (Butanoic) (gm)	Folate, DFE (mcg)	0.3399
Niacin (mg)	Folate, DFE (mcg)	0.6414
Total sugars (gm)	Folate, DFE (mcg)	0.2945
Total bilirubin (umol/L)	Folate, DFE (mcg)	-0.0307
Alanine aminotransferase ALT (IU/L)	Folate, DFE (mcg)	0.1121
Glycohemoglobin (%)	Folate, DFE (mcg)	0.0288
Cholesterol (mmol/L)	Folate, DFE (mcg)	-0.0028
Globulin (g/L)	Folate, DFE (mcg)	-0.0406
White blood cell count (1000 cells/uL)	Folate, DFE (mcg)	-0.008
Potassium (mg)	Folate, DFE (mcg)	0.5652
Total monounsaturated fatty acids (gm)	Folate, DFE (mcg)	0.5083
SFA 18:0 (Octadecanoic) (gm)	Folate, DFE (mcg)	0.4946
Mean platelet volume (fL)	Folate, DFE (mcg)	-0.0909
Segmented neutrophils num (1000 cell/uL)	Folate, DFE (mcg)	0.0106
PFA 20:4 (Eicosatetraenoic) (gm)	Folate, DFE (mcg)	0.1296
PFA 20:5 (Eicosapentaenoic) (gm)	Folate, DFE (mcg)	0.253
Basophils number (1000 cells/uL)	Folate, DFE (mcg)	-0.0419
Thiamin (Vitamin B1) (mg)	Folate, DFE (mcg)	0.8475
Albumin (g/L)	Folate, DFE (mcg)	0.0943
Glucose, refrigerated serum (mmol/L)	Folate, DFE (mcg)	0.0055
Hematocrit (%)	Folate, DFE (mcg)	0.1114
SFA 10:0 (Decanoic) (gm)	Folate, DFE (mcg)	0.4025
PFA 18:4 (Octadecatetraenoic) (gm)	Folate, DFE (mcg)	0.1071
Theobromine (mg)	Folate, DFE (mcg)	0.106
Retinol (mcg)	Folate, DFE (mcg)	0.3973
Aspartate aminotransferase AST (IU/L)	Folate, DFE (mcg)	0.1761
Energy (kcal)	Food folate (mcg)	0.6694
Hematocrit (%)	Food folate (mcg)	0.1665
Total folate (mcg)	Food folate (mcg)	0.7582
Vitamin A, RAE (mcg)	Food folate (mcg)	0.4508
Creatinine (mg/dL)	Food folate (mcg)	0.0823
Bicarbonate (mmol/L)	Food folate (mcg)	0.2152
Mean cell hemoglobin (pg)	Food folate (mcg)	0.0177
MFA 18:1 (Octadecenoic) (gm)	Food folate (mcg)	0.6377
Theobromine (mg)	Food folate (mcg)	0.1527
Segmented neutrophils num (1000 cell/uL)	Food folate (mcg)	0.0472
Globulin (g/L)	Food folate (mcg)	-0.0584
Red cell distribution width (%)	Food folate (mcg)	-0.0016
Sodium (mmol/L)	Food folate (mcg)	-0.0035
White blood cell count (1000 cells/uL)	Food folate (mcg)	0.0335
Zinc (mg)	Food folate (mcg)	0.6478
PFA 22:6 (Docosahexaenoic) (gm)	Food folate (mcg)	0.26
SFA 18:0 (Octadecanoic) (gm)	Food folate (mcg)	0.5808
Total sugars (gm)	Food folate (mcg)	0.3131
SFA 4:0 (Butanoic) (gm)	Food folate (mcg)	0.351
Niacin (mg)	Food folate (mcg)	0.5599
SFA 12:0 (Dodecanoic) (gm)	Food folate (mcg)	0.3328
Basophils percent (%)	Food folate (mcg)	0.0948
Hydroxycotinine, Serum (ng/mL)	Food folate (mcg)	0.1665
Eosinophils number (1000 cells/uL)	Food folate (mcg)	0.0593
PFA 18:4 (Octadecatetraenoic) (gm)	Food folate (mcg)	0.1521
Selenium (mcg)	Food folate (mcg)	0.6279
Mean platelet volume (fL)	Food folate (mcg)	-0.0322
Thiamin (Vitamin B1) (mg)	Food folate (mcg)	0.6449
Chloride (mmol/L)	Food folate (mcg)	-0.1512
Mean cell volume (fL)	Food folate (mcg)	-5e-04
Red blood cell count (million cells/uL)	Food folate (mcg)	0.1614
Dietary fiber (gm)	Food folate (mcg)	0.7643
PFA 20:4 (Eicosatetraenoic) (gm)	Food folate (mcg)	0.3072
Retinol (mcg)	Food folate (mcg)	0.3792
Lactate dehydrogenase (U/L)	Food folate (mcg)	0.0265
Total polyunsaturated fatty acids (gm)	Food folate (mcg)	0.6062
Phosphorus (mg)	Food folate (mcg)	0.755
Potassium (mg)	Food folate (mcg)	0.7855
Alkaline phosphatase (IU/L)	Food folate (mcg)	0.0701
SFA 6:0 (Hexanoic) (gm)	Food folate (mcg)	0.2955
SFA 14:0 (Tetradecanoic) (gm)	Food folate (mcg)	0.46
SFA 16:0 (Hexadecanoic) (gm)	Food folate (mcg)	0.6386
Total bilirubin (umol/L)	Food folate (mcg)	0.0187
Sodium (mg)	Food folate (mcg)	0.7214
Total calcium (mmol/L)	Food folate (mcg)	0.0498
Total protein (g/L)	Food folate (mcg)	0.0251
Eosinophils percent (%)	Food folate (mcg)	0.063
Lutein + zeaxanthin (mcg)	Food folate (mcg)	0.5175
Alanine aminotransferase ALT (IU/L)	Food folate (mcg)	0.171
SFA 8:0 (Octanoic) (gm)	Food folate (mcg)	0.3199
Total monounsaturated fatty acids (gm)	Food folate (mcg)	0.6422
Magnesium (mg)	Food folate (mcg)	0.7796
Cholesterol (mmol/L)	Food folate (mcg)	0.0091
Lymphocyte percent (%)	Food folate (mcg)	-0.0335
Phosphorus (mmol/L)	Food folate (mcg)	0.0229
PFA 20:5 (Eicosapentaenoic) (gm)	Food folate (mcg)	0.3308
Lymphocyte number (1000 cells/uL)	Food folate (mcg)	0.002
Iron (mg)	Food folate (mcg)	0.6424
Lycopene (mcg)	Food folate (mcg)	0.2746
Riboflavin (Vitamin B2) (mg)	Food folate (mcg)	0.6286
Vitamin C (mg)	Food folate (mcg)	0.4074
Vitamin B12 (mcg)	Food folate (mcg)	0.3067
SFA 10:0 (Decanoic) (gm)	Food folate (mcg)	0.3805
MFA 16:1 (Hexadecenoic) (gm)	Food folate (mcg)	0.5099
Glycohemoglobin (%)	Food folate (mcg)	-0.0031
Cotinine, Serum (ng/mL)	Food folate (mcg)	-0.1055
Moisture (gm)	Food folate (mcg)	0.3534
Platelet count (1000 cells/uL)	Food folate (mcg)	-0.0942
Protein (gm)	Food folate (mcg)	0.7043
Vitamin B6 (mg)	Food folate (mcg)	0.565
PFA 22:5 (Docosapentaenoic) (gm)	Food folate (mcg)	0.2649
PFA 18:3 (Octadecatrienoic) (gm)	Food folate (mcg)	0.5937
Uric acid (umol/L)	Food folate (mcg)	0.0327
Osmolality (mmol/Kg)	Food folate (mcg)	0.0338
Monocyte percent (%)	Food folate (mcg)	-0.0621
Potassium (mmol/L)	Food folate (mcg)	0.0819
Albumin (g/L)	Food folate (mcg)	0.1105
Gamma glutamyl transferase (U/L)	Food folate (mcg)	0.1108
Segmented neutrophils percent (%)	Food folate (mcg)	0.0538
Triglycerides, refrigerated (mmol/L)	Food folate (mcg)	0.0936
Glucose, refrigerated serum (mmol/L)	Food folate (mcg)	-0.012
Albumin, urine (mg/L)	Food folate (mcg)	-0.1423
MFA 20:1 (Eicosenoic) (gm)	Food folate (mcg)	0.4675
Vitamin K (mcg)	Food folate (mcg)	0.6342
Iron, refrigerated serum (umol/L)	Food folate (mcg)	0.0649
Total saturated fatty acids (gm)	Food folate (mcg)	0.6167
Basophils number (1000 cells/uL)	Food folate (mcg)	0.011
Total fat (gm)	Food folate (mcg)	0.6622
Aspartate aminotransferase AST (IU/L)	Food folate (mcg)	0.1856
MFA 22:1 (Docosenoic) (gm)	Food folate (mcg)	0.1374
Monocyte number (1000 cells/uL)	Food folate (mcg)	-0.0137
Hemoglobin (g/dL)	Food folate (mcg)	0.1621
Blood urea nitrogen (mmol/L)	Food folate (mcg)	0.1285
PFA 18:2 (Octadecadienoic) (gm)	Food folate (mcg)	0.5942
Hematocrit (%)	Dietary fiber (gm)	0.1604
Phosphorus (mg)	Dietary fiber (gm)	0.6617
White blood cell count (1000 cells/uL)	Dietary fiber (gm)	0.0613
Blood urea nitrogen (mmol/L)	Dietary fiber (gm)	0.128
Hemoglobin (g/dL)	Dietary fiber (gm)	0.1556
Total monounsaturated fatty acids (gm)	Dietary fiber (gm)	0.5755
Vitamin A, RAE (mcg)	Dietary fiber (gm)	0.3802
MFA 18:1 (Octadecenoic) (gm)	Dietary fiber (gm)	0.5823
Total sugars (gm)	Dietary fiber (gm)	0.3249
Uric acid (umol/L)	Dietary fiber (gm)	0.0401
Basophils percent (%)	Dietary fiber (gm)	0.0407
PFA 22:6 (Docosahexaenoic) (gm)	Dietary fiber (gm)	0.1548
Bicarbonate (mmol/L)	Dietary fiber (gm)	0.1867
Glucose, refrigerated serum (mmol/L)	Dietary fiber (gm)	-0.0023
Total protein (g/L)	Dietary fiber (gm)	0.021
Lutein + zeaxanthin (mcg)	Dietary fiber (gm)	0.492
Eosinophils number (1000 cells/uL)	Dietary fiber (gm)	0.083
Sodium (mg)	Dietary fiber (gm)	0.6191
Total fat (gm)	Dietary fiber (gm)	0.5918
Sodium (mmol/L)	Dietary fiber (gm)	-0.0065
Protein (gm)	Dietary fiber (gm)	0.5776
Eosinophils percent (%)	Dietary fiber (gm)	0.0485
Niacin (mg)	Dietary fiber (gm)	0.5389
Hydroxycotinine, Serum (ng/mL)	Dietary fiber (gm)	0.1604
Lymphocyte percent (%)	Dietary fiber (gm)	-0.0366
Alkaline phosphatase (IU/L)	Dietary fiber (gm)	0.0504
Moisture (gm)	Dietary fiber (gm)	0.2987
Potassium (mg)	Dietary fiber (gm)	0.7189
Mean platelet volume (fL)	Dietary fiber (gm)	-0.0509
Total polyunsaturated fatty acids (gm)	Dietary fiber (gm)	0.5782
Zinc (mg)	Dietary fiber (gm)	0.6065
SFA 8:0 (Octanoic) (gm)	Dietary fiber (gm)	0.2644
Retinol (mcg)	Dietary fiber (gm)	0.317
SFA 12:0 (Dodecanoic) (gm)	Dietary fiber (gm)	0.2931
Cotinine, Serum (ng/mL)	Dietary fiber (gm)	-0.1066
Lactate dehydrogenase (U/L)	Dietary fiber (gm)	0.0501
Phosphorus (mmol/L)	Dietary fiber (gm)	0.026
Total calcium (mmol/L)	Dietary fiber (gm)	0.0681
Mean cell volume (fL)	Dietary fiber (gm)	0.0217
Platelet count (1000 cells/uL)	Dietary fiber (gm)	-0.0916
Aspartate aminotransferase AST (IU/L)	Dietary fiber (gm)	0.1805
Theobromine (mg)	Dietary fiber (gm)	0.1765
Magnesium (mg)	Dietary fiber (gm)	0.7905
SFA 10:0 (Decanoic) (gm)	Dietary fiber (gm)	0.3115
Segmented neutrophils percent (%)	Dietary fiber (gm)	0.0671
PFA 20:4 (Eicosatetraenoic) (gm)	Dietary fiber (gm)	0.217
Creatinine (mg/dL)	Dietary fiber (gm)	0.0905
Osmolality (mmol/Kg)	Dietary fiber (gm)	0.0306
Segmented neutrophils num (1000 cell/uL)	Dietary fiber (gm)	0.0714
Alanine aminotransferase ALT (IU/L)	Dietary fiber (gm)	0.1415
Cholesterol (mmol/L)	Dietary fiber (gm)	-0.0288
Vitamin B12 (mcg)	Dietary fiber (gm)	0.2327
Red cell distribution width (%)	Dietary fiber (gm)	-0.0257
PFA 18:4 (Octadecatetraenoic) (gm)	Dietary fiber (gm)	0.0811
SFA 6:0 (Hexanoic) (gm)	Dietary fiber (gm)	0.2367
Iron (mg)	Dietary fiber (gm)	0.6937
Mean cell hemoglobin (pg)	Dietary fiber (gm)	0.0346
PFA 18:3 (Octadecatrienoic) (gm)	Dietary fiber (gm)	0.4959
MFA 22:1 (Docosenoic) (gm)	Dietary fiber (gm)	0.0945
Monocyte percent (%)	Dietary fiber (gm)	-0.0406
Riboflavin (Vitamin B2) (mg)	Dietary fiber (gm)	0.5647
Red blood cell count (million cells/uL)	Dietary fiber (gm)	0.1419
Chloride (mmol/L)	Dietary fiber (gm)	-0.1805
Lycopene (mcg)	Dietary fiber (gm)	0.2839
SFA 16:0 (Hexadecanoic) (gm)	Dietary fiber (gm)	0.5515
MFA 16:1 (Hexadecenoic) (gm)	Dietary fiber (gm)	0.3708
Gamma glutamyl transferase (U/L)	Dietary fiber (gm)	0.0528
Triglycerides, refrigerated (mmol/L)	Dietary fiber (gm)	0.0765
SFA 14:0 (Tetradecanoic) (gm)	Dietary fiber (gm)	0.3717
MFA 20:1 (Eicosenoic) (gm)	Dietary fiber (gm)	0.3891
PFA 20:5 (Eicosapentaenoic) (gm)	Dietary fiber (gm)	0.2011
Energy (kcal)	Dietary fiber (gm)	0.6435
PFA 22:5 (Docosapentaenoic) (gm)	Dietary fiber (gm)	0.1653
Albumin (g/L)	Dietary fiber (gm)	0.0774
Selenium (mcg)	Dietary fiber (gm)	0.533
Vitamin B6 (mg)	Dietary fiber (gm)	0.5619
PFA 18:2 (Octadecadienoic) (gm)	Dietary fiber (gm)	0.5772
Albumin, urine (mg/L)	Dietary fiber (gm)	-0.12
Basophils number (1000 cells/uL)	Dietary fiber (gm)	0.0037
Total folate (mcg)	Dietary fiber (gm)	0.6857
Iron, refrigerated serum (umol/L)	Dietary fiber (gm)	0.0494
Lymphocyte number (1000 cells/uL)	Dietary fiber (gm)	0.0275
Thiamin (Vitamin B1) (mg)	Dietary fiber (gm)	0.6524
Potassium (mmol/L)	Dietary fiber (gm)	0.0637
Vitamin K (mcg)	Dietary fiber (gm)	0.5657
Vitamin C (mg)	Dietary fiber (gm)	0.444
SFA 18:0 (Octadecanoic) (gm)	Dietary fiber (gm)	0.4785
Total saturated fatty acids (gm)	Dietary fiber (gm)	0.5229
Total bilirubin (umol/L)	Dietary fiber (gm)	-0.005
Globulin (g/L)	Dietary fiber (gm)	-0.0408
SFA 4:0 (Butanoic) (gm)	Dietary fiber (gm)	0.2506
Monocyte number (1000 cells/uL)	Dietary fiber (gm)	0.0396
Glycohemoglobin (%)	Dietary fiber (gm)	-5e-04
Phosphorus (mg)	Total folate (mcg)	0.712
PFA 18:3 (Octadecatrienoic) (gm)	Total folate (mcg)	0.488
SFA 12:0 (Dodecanoic) (gm)	Total folate (mcg)	0.4107
Segmented neutrophils percent (%)	Total folate (mcg)	0.039
SFA 4:0 (Butanoic) (gm)	Total folate (mcg)	0.3516
Eosinophils percent (%)	Total folate (mcg)	0.0947
Alanine aminotransferase ALT (IU/L)	Total folate (mcg)	0.1298
Red blood cell count (million cells/uL)	Total folate (mcg)	0.1426
SFA 16:0 (Hexadecanoic) (gm)	Total folate (mcg)	0.5753
Niacin (mg)	Total folate (mcg)	0.6586
Albumin, urine (mg/L)	Total folate (mcg)	-0.0894
Mean platelet volume (fL)	Total folate (mcg)	-0.0819
Thiamin (Vitamin B1) (mg)	Total folate (mcg)	0.849
Total monounsaturated fatty acids (gm)	Total folate (mcg)	0.5485
Albumin (g/L)	Total folate (mcg)	0.102
Monocyte number (1000 cells/uL)	Total folate (mcg)	-0.0026
Total sugars (gm)	Total folate (mcg)	0.3094
Creatinine (mg/dL)	Total folate (mcg)	0.08
Riboflavin (Vitamin B2) (mg)	Total folate (mcg)	0.7484
Potassium (mmol/L)	Total folate (mcg)	0.0647
Zinc (mg)	Total folate (mcg)	0.724
SFA 6:0 (Hexanoic) (gm)	Total folate (mcg)	0.3199
Lymphocyte percent (%)	Total folate (mcg)	-0.0355
Lutein + zeaxanthin (mcg)	Total folate (mcg)	0.414
Mean cell volume (fL)	Total folate (mcg)	-0.0259
Total fat (gm)	Total folate (mcg)	0.575
Protein (gm)	Total folate (mcg)	0.6317
PFA 18:4 (Octadecatetraenoic) (gm)	Total folate (mcg)	0.1099
Sodium (mmol/L)	Total folate (mcg)	-0.0325
Total calcium (mmol/L)	Total folate (mcg)	0.0411
Total protein (g/L)	Total folate (mcg)	0.0319
PFA 22:6 (Docosahexaenoic) (gm)	Total folate (mcg)	0.1331
Iron (mg)	Total folate (mcg)	0.8535
Triglycerides, refrigerated (mmol/L)	Total folate (mcg)	0.0797
Glycohemoglobin (%)	Total folate (mcg)	0.0205
Hemoglobin (g/dL)	Total folate (mcg)	0.1263
Basophils percent (%)	Total folate (mcg)	0.0534
Vitamin A, RAE (mcg)	Total folate (mcg)	0.4785
Cholesterol (mmol/L)	Total folate (mcg)	0.0033
Lymphocyte number (1000 cells/uL)	Total folate (mcg)	-0.0369
White blood cell count (1000 cells/uL)	Total folate (mcg)	5e-04
Bicarbonate (mmol/L)	Total folate (mcg)	0.2366
Globulin (g/L)	Total folate (mcg)	-0.0458
SFA 18:0 (Octadecanoic) (gm)	Total folate (mcg)	0.523
Red cell distribution width (%)	Total folate (mcg)	-0.023
Chloride (mmol/L)	Total folate (mcg)	-0.1842
Gamma glutamyl transferase (U/L)	Total folate (mcg)	0.0783
Vitamin B6 (mg)	Total folate (mcg)	0.6239
SFA 10:0 (Decanoic) (gm)	Total folate (mcg)	0.4119
SFA 8:0 (Octanoic) (gm)	Total folate (mcg)	0.3626
MFA 20:1 (Eicosenoic) (gm)	Total folate (mcg)	0.3536
Alkaline phosphatase (IU/L)	Total folate (mcg)	0.1067
Theobromine (mg)	Total folate (mcg)	0.1135
Blood urea nitrogen (mmol/L)	Total folate (mcg)	0.1238
Lactate dehydrogenase (U/L)	Total folate (mcg)	0.0904
Moisture (gm)	Total folate (mcg)	0.319
Selenium (mcg)	Total folate (mcg)	0.6453
PFA 20:4 (Eicosatetraenoic) (gm)	Total folate (mcg)	0.1561
Potassium (mg)	Total folate (mcg)	0.6303
Glucose, refrigerated serum (mmol/L)	Total folate (mcg)	-9e-04
Basophils number (1000 cells/uL)	Total folate (mcg)	-0.0344
PFA 22:5 (Docosapentaenoic) (gm)	Total folate (mcg)	0.196
MFA 16:1 (Hexadecenoic) (gm)	Total folate (mcg)	0.4293
MFA 18:1 (Octadecenoic) (gm)	Total folate (mcg)	0.5427
Vitamin K (mcg)	Total folate (mcg)	0.4306
Energy (kcal)	Total folate (mcg)	0.637
Retinol (mcg)	Total folate (mcg)	0.4114
Phosphorus (mmol/L)	Total folate (mcg)	0.0428
Eosinophils number (1000 cells/uL)	Total folate (mcg)	0.0574
Vitamin B12 (mcg)	Total folate (mcg)	0.3951
SFA 14:0 (Tetradecanoic) (gm)	Total folate (mcg)	0.4926
Aspartate aminotransferase AST (IU/L)	Total folate (mcg)	0.1879
PFA 20:5 (Eicosapentaenoic) (gm)	Total folate (mcg)	0.2769
Lycopene (mcg)	Total folate (mcg)	0.2756
Iron, refrigerated serum (umol/L)	Total folate (mcg)	0.0673
Total polyunsaturated fatty acids (gm)	Total folate (mcg)	0.4908
Mean cell hemoglobin (pg)	Total folate (mcg)	-0.007
Cotinine, Serum (ng/mL)	Total folate (mcg)	-0.087
Total bilirubin (umol/L)	Total folate (mcg)	-0.0225
MFA 22:1 (Docosenoic) (gm)	Total folate (mcg)	0.1087
PFA 18:2 (Octadecadienoic) (gm)	Total folate (mcg)	0.4838
Osmolality (mmol/Kg)	Total folate (mcg)	0.0097
Hydroxycotinine, Serum (ng/mL)	Total folate (mcg)	0.1296
Segmented neutrophils num (1000 cell/uL)	Total folate (mcg)	0.018
Monocyte percent (%)	Total folate (mcg)	-0.0231
Platelet count (1000 cells/uL)	Total folate (mcg)	-0.103
Hematocrit (%)	Total folate (mcg)	0.1296
Vitamin C (mg)	Total folate (mcg)	0.2952
Sodium (mg)	Total folate (mcg)	0.6513
Magnesium (mg)	Total folate (mcg)	0.7109
Uric acid (umol/L)	Total folate (mcg)	0.0126
Total saturated fatty acids (gm)	Total folate (mcg)	0.5741
Cotinine, Serum (ng/mL)	Iron (mg)	-0.0595
Total monounsaturated fatty acids (gm)	Iron (mg)	0.6481
Red cell distribution width (%)	Iron (mg)	-0.0377
Potassium (mmol/L)	Iron (mg)	0.0061
Hemoglobin (g/dL)	Iron (mg)	0.1569
White blood cell count (1000 cells/uL)	Iron (mg)	0.013
Vitamin B12 (mcg)	Iron (mg)	0.4344
Potassium (mg)	Iron (mg)	0.6655
Total protein (g/L)	Iron (mg)	0.0315
SFA 14:0 (Tetradecanoic) (gm)	Iron (mg)	0.4549
Lutein + zeaxanthin (mcg)	Iron (mg)	0.3719
Albumin, urine (mg/L)	Iron (mg)	-0.0709
Lymphocyte percent (%)	Iron (mg)	-0.0508
PFA 20:5 (Eicosapentaenoic) (gm)	Iron (mg)	0.2815
Glucose, refrigerated serum (mmol/L)	Iron (mg)	0.0296
Segmented neutrophils num (1000 cell/uL)	Iron (mg)	0.0362
Albumin (g/L)	Iron (mg)	0.1238
Total polyunsaturated fatty acids (gm)	Iron (mg)	0.5456
Red blood cell count (million cells/uL)	Iron (mg)	0.1462
Iron, refrigerated serum (umol/L)	Iron (mg)	0.0978
Uric acid (umol/L)	Iron (mg)	0.0407
Bicarbonate (mmol/L)	Iron (mg)	0.2564
Globulin (g/L)	Iron (mg)	-0.0624
Niacin (mg)	Iron (mg)	0.7606
Blood urea nitrogen (mmol/L)	Iron (mg)	0.1291
SFA 18:0 (Octadecanoic) (gm)	Iron (mg)	0.5759
Sodium (mg)	Iron (mg)	0.705
Sodium (mmol/L)	Iron (mg)	-0.0423
Creatinine (mg/dL)	Iron (mg)	0.1319
Theobromine (mg)	Iron (mg)	0.1524
PFA 20:4 (Eicosatetraenoic) (gm)	Iron (mg)	0.2691
Vitamin A, RAE (mcg)	Iron (mg)	0.4536
MFA 18:1 (Octadecenoic) (gm)	Iron (mg)	0.6303
Basophils percent (%)	Iron (mg)	0.0033
Mean cell hemoglobin (pg)	Iron (mg)	0.0303
Energy (kcal)	Iron (mg)	0.7341
Retinol (mcg)	Iron (mg)	0.3974
Riboflavin (Vitamin B2) (mg)	Iron (mg)	0.7605
Phosphorus (mmol/L)	Iron (mg)	0.0176
Vitamin C (mg)	Iron (mg)	0.2821
Total fat (gm)	Iron (mg)	0.6505
Basophils number (1000 cells/uL)	Iron (mg)	-0.0595
Platelet count (1000 cells/uL)	Iron (mg)	-0.083
PFA 18:4 (Octadecatetraenoic) (gm)	Iron (mg)	0.1201
Protein (gm)	Iron (mg)	0.7121
Monocyte percent (%)	Iron (mg)	-0.0536
Eosinophils percent (%)	Iron (mg)	0.0916
PFA 22:5 (Docosapentaenoic) (gm)	Iron (mg)	0.2433
Mean platelet volume (fL)	Iron (mg)	-0.0948
MFA 20:1 (Eicosenoic) (gm)	Iron (mg)	0.4226
SFA 16:0 (Hexadecanoic) (gm)	Iron (mg)	0.6335
Phosphorus (mg)	Iron (mg)	0.7569
PFA 18:3 (Octadecatrienoic) (gm)	Iron (mg)	0.4875
Aspartate aminotransferase AST (IU/L)	Iron (mg)	0.1808
Mean cell volume (fL)	Iron (mg)	0.011
Total calcium (mmol/L)	Iron (mg)	0.0668
Thiamin (Vitamin B1) (mg)	Iron (mg)	0.8687
Lymphocyte number (1000 cells/uL)	Iron (mg)	-0.0394
Alanine aminotransferase ALT (IU/L)	Iron (mg)	0.1117
Lactate dehydrogenase (U/L)	Iron (mg)	0.0742
PFA 22:6 (Docosahexaenoic) (gm)	Iron (mg)	0.1577
Cholesterol (mmol/L)	Iron (mg)	-0.0163
Osmolality (mmol/Kg)	Iron (mg)	0.0024
Magnesium (mg)	Iron (mg)	0.7396
PFA 18:2 (Octadecadienoic) (gm)	Iron (mg)	0.5403
Alkaline phosphatase (IU/L)	Iron (mg)	0.1108
SFA 10:0 (Decanoic) (gm)	Iron (mg)	0.3627
Chloride (mmol/L)	Iron (mg)	-0.2497
SFA 12:0 (Dodecanoic) (gm)	Iron (mg)	0.3541
Selenium (mcg)	Iron (mg)	0.6872
Hydroxycotinine, Serum (ng/mL)	Iron (mg)	0.1574
Zinc (mg)	Iron (mg)	0.8004
Total bilirubin (umol/L)	Iron (mg)	-0.0064
Segmented neutrophils percent (%)	Iron (mg)	0.0611
Total sugars (gm)	Iron (mg)	0.4087
Glycohemoglobin (%)	Iron (mg)	0.0106
Vitamin B6 (mg)	Iron (mg)	0.7006
Eosinophils number (1000 cells/uL)	Iron (mg)	0.0421
Moisture (gm)	Iron (mg)	0.3041
MFA 16:1 (Hexadecenoic) (gm)	Iron (mg)	0.5144
Lycopene (mcg)	Iron (mg)	0.2311
SFA 4:0 (Butanoic) (gm)	Iron (mg)	0.2967
SFA 6:0 (Hexanoic) (gm)	Iron (mg)	0.2647
Triglycerides, refrigerated (mmol/L)	Iron (mg)	0.0755
SFA 8:0 (Octanoic) (gm)	Iron (mg)	0.3051
Monocyte number (1000 cells/uL)	Iron (mg)	-0.016
Gamma glutamyl transferase (U/L)	Iron (mg)	0.065
Total saturated fatty acids (gm)	Iron (mg)	0.6141
Hematocrit (%)	Iron (mg)	0.1574
MFA 22:1 (Docosenoic) (gm)	Iron (mg)	0.1261
Vitamin K (mcg)	Iron (mg)	0.4123
PFA 18:4 (Octadecatetraenoic) (gm)	Energy (kcal)	0.2167
Zinc (mg)	Energy (kcal)	0.7274
Uric acid (umol/L)	Energy (kcal)	0.1218
Thiamin (Vitamin B1) (mg)	Energy (kcal)	0.7198
Vitamin K (mcg)	Energy (kcal)	0.4822
SFA 4:0 (Butanoic) (gm)	Energy (kcal)	0.3013
SFA 14:0 (Tetradecanoic) (gm)	Energy (kcal)	0.5998
Platelet count (1000 cells/uL)	Energy (kcal)	-0.117
Chloride (mmol/L)	Energy (kcal)	-0.1531
Cholesterol (mmol/L)	Energy (kcal)	-0.0462
Glycohemoglobin (%)	Energy (kcal)	-0.0542
Monocyte percent (%)	Energy (kcal)	-0.0041
Mean cell hemoglobin (pg)	Energy (kcal)	0.0806
PFA 22:6 (Docosahexaenoic) (gm)	Energy (kcal)	0.2763
Eosinophils number (1000 cells/uL)	Energy (kcal)	0.092
Vitamin B6 (mg)	Energy (kcal)	0.5997
SFA 8:0 (Octanoic) (gm)	Energy (kcal)	0.4323
Glucose, refrigerated serum (mmol/L)	Energy (kcal)	-0.0036
Total fat (gm)	Energy (kcal)	0.9007
White blood cell count (1000 cells/uL)	Energy (kcal)	0.0131
PFA 18:3 (Octadecatrienoic) (gm)	Energy (kcal)	0.6859
Total sugars (gm)	Energy (kcal)	0.6866
Total polyunsaturated fatty acids (gm)	Energy (kcal)	0.759
MFA 18:1 (Octadecenoic) (gm)	Energy (kcal)	0.8682
Magnesium (mg)	Energy (kcal)	0.7813
Total protein (g/L)	Energy (kcal)	-0.0127
SFA 12:0 (Dodecanoic) (gm)	Energy (kcal)	0.4837
Hematocrit (%)	Energy (kcal)	0.2622
Gamma glutamyl transferase (U/L)	Energy (kcal)	0.1115
Potassium (mg)	Energy (kcal)	0.7684
MFA 20:1 (Eicosenoic) (gm)	Energy (kcal)	0.5774
SFA 16:0 (Hexadecanoic) (gm)	Energy (kcal)	0.8502
Potassium (mmol/L)	Energy (kcal)	0.0173
Lymphocyte percent (%)	Energy (kcal)	-0.0219
Cotinine, Serum (ng/mL)	Energy (kcal)	0.0894
Vitamin A, RAE (mcg)	Energy (kcal)	0.3401
Albumin, urine (mg/L)	Energy (kcal)	-0.1446
Osmolality (mmol/Kg)	Energy (kcal)	0.019
Hydroxycotinine, Serum (ng/mL)	Energy (kcal)	0.2622
Lymphocyte number (1000 cells/uL)	Energy (kcal)	-0.0083
Moisture (gm)	Energy (kcal)	0.4154
PFA 18:2 (Octadecadienoic) (gm)	Energy (kcal)	0.7504
Sodium (mmol/L)	Energy (kcal)	-0.0024
Basophils percent (%)	Energy (kcal)	-0.0375
Segmented neutrophils percent (%)	Energy (kcal)	0.0251
Eosinophils percent (%)	Energy (kcal)	0.0977
Red blood cell count (million cells/uL)	Energy (kcal)	0.2142
Lactate dehydrogenase (U/L)	Energy (kcal)	0.0079
Total bilirubin (umol/L)	Energy (kcal)	0.066
Alanine aminotransferase ALT (IU/L)	Energy (kcal)	0.1641
Globulin (g/L)	Energy (kcal)	-0.1018
Theobromine (mg)	Energy (kcal)	0.2482
Mean platelet volume (fL)	Energy (kcal)	-0.043
Sodium (mg)	Energy (kcal)	0.8412
Niacin (mg)	Energy (kcal)	0.7276
Albumin (g/L)	Energy (kcal)	0.128
Hemoglobin (g/dL)	Energy (kcal)	0.2557
Monocyte number (1000 cells/uL)	Energy (kcal)	0.0261
Total calcium (mmol/L)	Energy (kcal)	0.0446
Blood urea nitrogen (mmol/L)	Energy (kcal)	0.0776
PFA 22:5 (Docosapentaenoic) (gm)	Energy (kcal)	0.298
PFA 20:5 (Eicosapentaenoic) (gm)	Energy (kcal)	0.3154
Red cell distribution width (%)	Energy (kcal)	-0.1101
Creatinine (mg/dL)	Energy (kcal)	0.226
SFA 10:0 (Decanoic) (gm)	Energy (kcal)	0.4833
Vitamin C (mg)	Energy (kcal)	0.2178
Phosphorus (mg)	Energy (kcal)	0.8244
Phosphorus (mmol/L)	Energy (kcal)	-0.0478
Vitamin B12 (mcg)	Energy (kcal)	0.3655
PFA 20:4 (Eicosatetraenoic) (gm)	Energy (kcal)	0.3916
Lycopene (mcg)	Energy (kcal)	0.1819
Basophils number (1000 cells/uL)	Energy (kcal)	-0.0626
SFA 6:0 (Hexanoic) (gm)	Energy (kcal)	0.3311
Mean cell volume (fL)	Energy (kcal)	0.0647
Lutein + zeaxanthin (mcg)	Energy (kcal)	0.2892
Bicarbonate (mmol/L)	Energy (kcal)	0.2371
Protein (gm)	Energy (kcal)	0.8008
Selenium (mcg)	Energy (kcal)	0.7753
Aspartate aminotransferase AST (IU/L)	Energy (kcal)	0.1571
Segmented neutrophils num (1000 cell/uL)	Energy (kcal)	0.0191
Alkaline phosphatase (IU/L)	Energy (kcal)	0.0698
Iron, refrigerated serum (umol/L)	Energy (kcal)	0.0989
Triglycerides, refrigerated (mmol/L)	Energy (kcal)	0.0725
SFA 18:0 (Octadecanoic) (gm)	Energy (kcal)	0.7753
Retinol (mcg)	Energy (kcal)	0.2816
Total saturated fatty acids (gm)	Energy (kcal)	0.8306
Total monounsaturated fatty acids (gm)	Energy (kcal)	0.8749
Riboflavin (Vitamin B2) (mg)	Energy (kcal)	0.6825
MFA 22:1 (Docosenoic) (gm)	Energy (kcal)	0.2773
MFA 16:1 (Hexadecenoic) (gm)	Energy (kcal)	0.6679
Lymphocyte number (1000 cells/uL)	Lycopene (mcg)	-0.0244
Protein (gm)	Lycopene (mcg)	0.1733
Total bilirubin (umol/L)	Lycopene (mcg)	-0.1108
Magnesium (mg)	Lycopene (mcg)	0.1981
Hydroxycotinine, Serum (ng/mL)	Lycopene (mcg)	-0.0393
Monocyte number (1000 cells/uL)	Lycopene (mcg)	-0.0417
White blood cell count (1000 cells/uL)	Lycopene (mcg)	-0.0028
Total polyunsaturated fatty acids (gm)	Lycopene (mcg)	0.2335
Alkaline phosphatase (IU/L)	Lycopene (mcg)	-0.0076
Red cell distribution width (%)	Lycopene (mcg)	0.1027
SFA 10:0 (Decanoic) (gm)	Lycopene (mcg)	0.1514
PFA 22:6 (Docosahexaenoic) (gm)	Lycopene (mcg)	0.0299
Vitamin K (mcg)	Lycopene (mcg)	0.2641
Segmented neutrophils percent (%)	Lycopene (mcg)	0.0489
Total saturated fatty acids (gm)	Lycopene (mcg)	0.2031
Iron, refrigerated serum (umol/L)	Lycopene (mcg)	-0.0714
Segmented neutrophils num (1000 cell/uL)	Lycopene (mcg)	0.0219
Total calcium (mmol/L)	Lycopene (mcg)	0.1014
Riboflavin (Vitamin B2) (mg)	Lycopene (mcg)	0.1333
Hematocrit (%)	Lycopene (mcg)	-0.0393
Mean cell hemoglobin (pg)	Lycopene (mcg)	-0.0409
Creatinine (mg/dL)	Lycopene (mcg)	0.0352
Monocyte percent (%)	Lycopene (mcg)	-0.0445
Potassium (mmol/L)	Lycopene (mcg)	0.0543
Uric acid (umol/L)	Lycopene (mcg)	-0.0321
Vitamin A, RAE (mcg)	Lycopene (mcg)	0.1735
Niacin (mg)	Lycopene (mcg)	0.1562
Phosphorus (mmol/L)	Lycopene (mcg)	0.0388
Sodium (mg)	Lycopene (mcg)	0.2658
Theobromine (mg)	Lycopene (mcg)	0.0832
Platelet count (1000 cells/uL)	Lycopene (mcg)	-0.071
Lutein + zeaxanthin (mcg)	Lycopene (mcg)	0.2016
Total sugars (gm)	Lycopene (mcg)	0.0839
PFA 22:5 (Docosapentaenoic) (gm)	Lycopene (mcg)	0.1914
Retinol (mcg)	Lycopene (mcg)	0.1116
Basophils percent (%)	Lycopene (mcg)	0.061
Globulin (g/L)	Lycopene (mcg)	-0.0585
Albumin (g/L)	Lycopene (mcg)	0.0312
Gamma glutamyl transferase (U/L)	Lycopene (mcg)	0.0366
Thiamin (Vitamin B1) (mg)	Lycopene (mcg)	0.2282
Albumin, urine (mg/L)	Lycopene (mcg)	0.0048
PFA 20:5 (Eicosapentaenoic) (gm)	Lycopene (mcg)	0.1635
SFA 12:0 (Dodecanoic) (gm)	Lycopene (mcg)	0.1194
Red blood cell count (million cells/uL)	Lycopene (mcg)	-0.0111
Basophils number (1000 cells/uL)	Lycopene (mcg)	0.0231
Total monounsaturated fatty acids (gm)	Lycopene (mcg)	0.1928
Osmolality (mmol/Kg)	Lycopene (mcg)	0.0049
Total protein (g/L)	Lycopene (mcg)	-0.0383
Vitamin B12 (mcg)	Lycopene (mcg)	0.1011
SFA 6:0 (Hexanoic) (gm)	Lycopene (mcg)	0.1845
SFA 18:0 (Octadecanoic) (gm)	Lycopene (mcg)	0.1955
Glycohemoglobin (%)	Lycopene (mcg)	0.1093
Bicarbonate (mmol/L)	Lycopene (mcg)	0.0285
Triglycerides, refrigerated (mmol/L)	Lycopene (mcg)	0.0399
Lymphocyte percent (%)	Lycopene (mcg)	-0.0184
Vitamin B6 (mg)	Lycopene (mcg)	0.12
SFA 4:0 (Butanoic) (gm)	Lycopene (mcg)	0.1687
PFA 18:3 (Octadecatrienoic) (gm)	Lycopene (mcg)	0.2581
PFA 18:4 (Octadecatetraenoic) (gm)	Lycopene (mcg)	0.1151
Cotinine, Serum (ng/mL)	Lycopene (mcg)	-0.1426
SFA 8:0 (Octanoic) (gm)	Lycopene (mcg)	0.132
Blood urea nitrogen (mmol/L)	Lycopene (mcg)	0.0063
SFA 14:0 (Tetradecanoic) (gm)	Lycopene (mcg)	0.1979
Hemoglobin (g/dL)	Lycopene (mcg)	-0.0415
Mean cell volume (fL)	Lycopene (mcg)	-0.0418
Potassium (mg)	Lycopene (mcg)	0.2242
PFA 18:2 (Octadecadienoic) (gm)	Lycopene (mcg)	0.2297
Total fat (gm)	Lycopene (mcg)	0.2106
Aspartate aminotransferase AST (IU/L)	Lycopene (mcg)	0.025
Glucose, refrigerated serum (mmol/L)	Lycopene (mcg)	0.007
Selenium (mcg)	Lycopene (mcg)	0.1879
Alanine aminotransferase ALT (IU/L)	Lycopene (mcg)	0.005
Moisture (gm)	Lycopene (mcg)	0.0953
MFA 22:1 (Docosenoic) (gm)	Lycopene (mcg)	0.1938
Phosphorus (mg)	Lycopene (mcg)	0.1976
MFA 20:1 (Eicosenoic) (gm)	Lycopene (mcg)	0.2081
Eosinophils number (1000 cells/uL)	Lycopene (mcg)	0.0609
Lactate dehydrogenase (U/L)	Lycopene (mcg)	-0.0025
SFA 16:0 (Hexadecanoic) (gm)	Lycopene (mcg)	0.2087
Mean platelet volume (fL)	Lycopene (mcg)	0.0523
MFA 18:1 (Octadecenoic) (gm)	Lycopene (mcg)	0.1732
Zinc (mg)	Lycopene (mcg)	0.1868
Eosinophils percent (%)	Lycopene (mcg)	0.0614
PFA 20:4 (Eicosatetraenoic) (gm)	Lycopene (mcg)	0.1316
Chloride (mmol/L)	Lycopene (mcg)	-0.0334
Cholesterol (mmol/L)	Lycopene (mcg)	0.042
Sodium (mmol/L)	Lycopene (mcg)	0.0062
Vitamin C (mg)	Lycopene (mcg)	0.2115
MFA 16:1 (Hexadecenoic) (gm)	Lycopene (mcg)	0.1916
Lactate dehydrogenase (U/L)	Lutein + zeaxanthin (mcg)	0.072
Cholesterol (mmol/L)	Lutein + zeaxanthin (mcg)	0.0481
Albumin, urine (mg/L)	Lutein + zeaxanthin (mcg)	-0.1138
Riboflavin (Vitamin B2) (mg)	Lutein + zeaxanthin (mcg)	0.3917
Niacin (mg)	Lutein + zeaxanthin (mcg)	0.3402
Aspartate aminotransferase AST (IU/L)	Lutein + zeaxanthin (mcg)	0.1507
Monocyte percent (%)	Lutein + zeaxanthin (mcg)	-0.0097
Hemoglobin (g/dL)	Lutein + zeaxanthin (mcg)	0.0853
Gamma glutamyl transferase (U/L)	Lutein + zeaxanthin (mcg)	0.0444
Glycohemoglobin (%)	Lutein + zeaxanthin (mcg)	-0.0072
Basophils percent (%)	Lutein + zeaxanthin (mcg)	0.0513
SFA 18:0 (Octadecanoic) (gm)	Lutein + zeaxanthin (mcg)	0.227
Vitamin C (mg)	Lutein + zeaxanthin (mcg)	0.4125
Retinol (mcg)	Lutein + zeaxanthin (mcg)	0.2584
Phosphorus (mg)	Lutein + zeaxanthin (mcg)	0.3672
PFA 18:2 (Octadecadienoic) (gm)	Lutein + zeaxanthin (mcg)	0.3298
Segmented neutrophils num (1000 cell/uL)	Lutein + zeaxanthin (mcg)	-0.0069
Total bilirubin (umol/L)	Lutein + zeaxanthin (mcg)	0.0101
SFA 8:0 (Octanoic) (gm)	Lutein + zeaxanthin (mcg)	0.1382
Red blood cell count (million cells/uL)	Lutein + zeaxanthin (mcg)	0.0889
Mean cell hemoglobin (pg)	Lutein + zeaxanthin (mcg)	0.0046
SFA 16:0 (Hexadecanoic) (gm)	Lutein + zeaxanthin (mcg)	0.2808
Total polyunsaturated fatty acids (gm)	Lutein + zeaxanthin (mcg)	0.3358
Albumin (g/L)	Lutein + zeaxanthin (mcg)	0.1479
Thiamin (Vitamin B1) (mg)	Lutein + zeaxanthin (mcg)	0.318
Lymphocyte number (1000 cells/uL)	Lutein + zeaxanthin (mcg)	0.0201
Total fat (gm)	Lutein + zeaxanthin (mcg)	0.2978
PFA 20:4 (Eicosatetraenoic) (gm)	Lutein + zeaxanthin (mcg)	0.2658
Total monounsaturated fatty acids (gm)	Lutein + zeaxanthin (mcg)	0.2778
[truncated: 3,886 more rows]
