# Supplementary material for: An exposome-wide association study on body mass index in adolescents using the National Health and Nutrition Examination Survey (NHANES) 2003–2004 and 2013–2014 data
Source: Sci Rep. 2022 May 25;12:8856. doi: 10.1038/s41598-022-12459-z (PMC9132896; doi:10.1038/s41598-022-12459-z)
Supplement: Supplementary file 1 — Supplementary Information. [file 41598_2022_12459_MOESM1_ESM.zip › SupplementaryMaterial_DataAnalysisDetails - Copy/functions/corrs_function.R]

corrs_function <- function(pairs_matrix_df, survey_design, vars_cat) {
  
  db_corrs_all <- data.frame()
  
  
  #in the loop each pair is used to make the correlations and the result is appeneded in the empty df
  
  for(i in 1:nrow(pairs_matrix_df)) {
    
    corr_pair <- pairs_matrix_df[i,]
    
    corr_formula_tr <- paste0("~ ", corr_pair$V1, " + ", corr_pair$V2)
    
    corr_res_tr <- jtools::svycor(formula=as.formula(corr_formula_tr), design = survey_design, na.rm=T)
    
    db_corrs <- as.data.frame(corr_res_tr$cors)%>% 
      rownames_to_column(var = "variables_from") %>% 
      pivot_longer(cols=-variables_from, names_to="variables_to", values_to = "corr") %>% 
      filter(variables_from!=variables_to) 
    
    db_corrs_all <- bind_rows(db_corrs_all, db_corrs)
    
    rm(db_corrs, corr_pair, corr_res_tr, corr_formula_tr)
    
    
  }
  
  assign(x = vars_cat, value = db_corrs_all, envir = .GlobalEnv)
  
}
