# Supplementary material for: An exposome-wide association study on body mass index in adolescents using the National Health and Nutrition Examination Survey (NHANES) 2003–2004 and 2013–2014 data
Source: Sci Rep. 2022 May 25;12:8856. doi: 10.1038/s41598-022-12459-z (PMC9132896; doi:10.1038/s41598-022-12459-z)
Supplement: Supplementary file 1 — Supplementary Information. [file 41598_2022_12459_MOESM1_ESM.zip › SupplementaryMaterial_DataAnalysisDetails - Copy/rendering_final.R]

if(!dir.exists("wordoutput/")){
  dir.create("wordoutput/")
}

print(paste0("Date: ", lubridate::today()))  
tictoc::tic()
rmarkdown::render("S0_DataDownloadR1.Rmd", 
                  output_file = "wordoutput/DataDownload.docx")
tictoc::toc()

tictoc::tic()

rmarkdown::render("S1_DataPrepR1.Rmd", 
                  output_file = paste0("wordoutput/S1_DataPrep.docx"))
tictoc::toc()

tictoc::tic()

rmarkdown::render("S2_RegAnalysisR1.Rmd", 
                  output_file = paste0("wordoutput/S2_RegAnalysis.docx"))
tictoc::toc()

tictoc::tic()

rmarkdown::render("S3_SensitivityAnalysisR1.Rmd", 
                  output_file = paste0("wordoutput/S3_SensitivityAnalysis.docx"))

tictoc::tic()
