# Supplementary material for: An exposome-wide association study on body mass index in adolescents using the National Health and Nutrition Examination Survey (NHANES) 2003–2004 and 2013–2014 data
Source: Sci Rep. 2022 May 25;12:8856. doi: 10.1038/s41598-022-12459-z (PMC9132896; doi:10.1038/s41598-022-12459-z)
Supplement: Supplementary file 1 — Supplementary Information. [file 41598_2022_12459_MOESM1_ESM.zip › SupplementaryMaterial_DataAnalysisDetails - Copy/S0_DataDownloadR1.Rmd]

---
title: "Downloading US NHANES 2003-2004 and 2013-2014 data"
author: "Water and Health Laboratory - Cyprus University of Technology"
date: '`r format(Sys.time(), "%d %B, %Y")`'
output:
  word_document:
    reference_docx: "template.docx"
always_allow_html: true
editor_options: 
  chunk_output_type: console
---

```{r S0-DataDownloadR1-1, include=FALSE}

ipak <- function(pkg) {
  new.pkg <- pkg[!(pkg %in% installed.packages()[, "Package"])]
  if (length(new.pkg)) {
    install.packages(new.pkg, dependencies = TRUE)
  }
  sapply(pkg, require, character.only = TRUE)
}
packages <- c("haven", "tidyverse", "janitor", "XML", "tictoc")

ipak(packages)
```

# Downloading 2003-2004 data

```{r S0-DataDownloadR1-2 }
theme_xpt <- c(
  # demographics
  "DEMO_C.XPT",
  # dietary
  "DR1TOT_C.XPT",
  # smoking data (household smoking)
  "SMQFAM_C.XPT",
  # diabetes data
  "DIQ_C.XPT",
  # Body Measurement data
  "BMX_C.XPT",
  # physical activity data
  "PAQ_C.XPT",
  ## Laboratory
  # Load 2003-2004 Albumin data
  "L16_C.XPT",
  # Standard Biochemistry data
  "L40_C.XPT",
  # Completele Blood Count data
  "L25_C.XPT",
  # Cotinine data
  "L06COT_C.XPT",
  "L10_C.XPT",
  # environmental phenols data
  "L24EPH_C.XPT",
  # Load phtalates urine data
  "L24PH_C.XPT",
  # Load arsenic data
  "L06UAS_C.XPT",
  #Load cadmium ,lead and mercury data
  "L06BMT_C.XPT",
  # Load iodine data
  "L06UIO_C.XPT",
  #Load mercury data
  "L06UHG_C.XPT",
  #Load perchlorate data
  "L04PER_C.XPT",
  # Load Polyaromatic Hydrocarbons (PAHs)
  "L31PAH_C.XPT",
  # Load Polyfluoroalkyl Chemicals data
  "L24PFC_C.XPT"
)
```

```{r S0-DataDownloadR1-3 }
df_2003_2004 <- as.data.frame(theme_xpt) %>%
  mutate(complete_urls = paste0("https://wwwn.cdc.gov/Nchs/Nhanes/2003-2004/", theme_xpt)) %>%
  mutate(rds_name = paste0(str_replace_all(theme_xpt, "\\.XPT", "\\.rds"))) %>%
  mutate(htm_files = paste0("https://wwwn.cdc.gov/Nchs/Nhanes/2003-2004/", str_replace_all(theme_xpt, "\\.XPT", "\\.htm")))

xpt_files <- df_2003_2004$complete_urls

vars_summary_all <- data.frame()

ifelse(!dir.exists("rawdata/S2003_2004_rds/"),
  dir.create("rawdata/S2003_2004_rds/", recursive = TRUE), FALSE
)

for (i in 1:length(xpt_files)) {
  tictoc::tic()
  data_url_string <- df_2003_2004[i, "complete_urls"]

  print("-----------------------------")
  print(paste0("Download: ", i))
  print(data_url_string)


  temp_data <- read_xpt(url(data_url_string)) %>%
    clean_names(case = "snake")

  saveRDS(temp_data, file = paste0("rawdata/S2003_2004_rds/", df_2003_2004[i, "rds_name"]))
  rm(temp_data, data_url_string)

  htm_url_string <- df_2003_2004[i, "htm_files"]
  print(paste0("Downloading from: :", htm_url_string))

  download.file(
    url = htm_url_string,
    destfile = paste0(
      "rawdata/S2003_2004_rds/",
      str_replace_all(htm_url_string, "https\\:\\/\\/wwwn\\.cdc.gov\\/Nchs\\/Nhanes\\/2003-2004\\/", "")
    )
  )


  vars_summary <- readHTMLList(readLines(htm_url_string), trim = T, header = T)[2] %>%
    as.data.frame() %>%
    separate(col = 1, sep = " - ", into = c("var_name", "summary")) %>% 
    mutate(theme=theme_xpt[i]) ## adding information on the theme to use in renaming the variables in the next scripts

  vars_summary_all <- bind_rows(vars_summary_all, vars_summary)

  rm(htm_url_string, vars_summary)

  cat("\nMoving on to the next download")
  cat("\n-----------------------------\n")

  tictoc::toc()
}


ifelse(!dir.exists("produceddata/"),
  dir.create("produceddata/", recursive = TRUE), FALSE
)

saveRDS(vars_summary_all, "produceddata/vars_summary_all_2003v1.rds")
```


# Downloading 2013-2014 data

```{r S0-DataDownloadR1-4 }
theme_xpt_1314 <- c(
  # demographics
  "DEMO_H.XPT",
  # dietary
  "DR1TOT_H.XPT",
  # smoking data (household somking)
  "SMQFAM_H.XPT",
  # diabetes data
  "DIQ_H.XPT",
  # Body Measurement data
  "BMX_H.XPT",
  # physical activity data
  "PAQ_H.XPT",
  ## Laboratory
  # Load 2013-2014 Albumin data
  "ALB_CR_H.XPT",
  # Standard Biochemistry data
  "BIOPRO_H.XPT",
  # Completele Blood Count data
  "CBC_H.XPT",
  # Cotinine data
  "COT_H.XPT",
  # glycohemoglobin data
  "GHB_H.XPT",
  # environmental phenols data
  "EPHPP_H.XPT",
  # Load phtalates urine data
  "PHTHTE_H.XPT",
   # Load arsenic data
  "UTAS_H.XPT",
  #Load cadmium and lead data
  "PBCD_H.XPT",
  # Load iodine data
  "UIO_H.XPT",
  #Load mercury data
  "UHG_H.XPT",
  #Load non-dioxin data
  "PCBPOL_H.XPT",
  #Load perchlorate data
  "PERNT_H.XPT",
   # Load Polyaromatic Hydrocarbons (PAHs)
  "PAH_H.XPT",
  # Load Polyfluoroalkyl Chemicals data
  "PFAS_H.XPT"
)
```


```{r S0-DataDownloadR1-5 }
df_2013_2014 <- as.data.frame(theme_xpt_1314) %>%
  mutate(complete_urls = paste0("https://wwwn.cdc.gov/Nchs/Nhanes/2013-2014/", theme_xpt_1314)) %>%
  mutate(rds_name = paste0(str_replace_all(theme_xpt_1314, "\\.XPT", "\\.rds"))) %>%
  mutate(htm_files = paste0("https://wwwn.cdc.gov/Nchs/Nhanes/2013-2014/", str_replace_all(theme_xpt_1314, "\\.XPT", "\\.htm")))

xpt_files_1314 <- df_2013_2014$complete_urls

vars_summary_all_1314 <- data.frame()

ifelse(!dir.exists("rawdata/S2013_2014_rds/"),
  dir.create("rawdata/S2013_2014_rds/", recursive = TRUE), FALSE
)

for (i in 1:length(xpt_files_1314)) {
  tictoc::tic()
  data_url_string <- df_2013_2014[i, "complete_urls"]

  print("-----------------------------")
  print(paste0("Download: ", i))
  print(data_url_string)


  temp_data <- read_xpt(url(data_url_string)) %>%
    clean_names(case = "snake")

  saveRDS(temp_data, file = paste0("rawdata/S2013_2014_rds/", df_2013_2014[i, "rds_name"]))
  rm(temp_data, data_url_string)

  htm_url_string <- df_2013_2014[i, "htm_files"]
  print(paste0("Downloading from: :", htm_url_string))

  download.file(
    url = htm_url_string,
    destfile = paste0(
      "rawdata/S2013_2014_rds/",
      str_replace_all(htm_url_string, "https\\:\\/\\/wwwn\\.cdc.gov\\/Nchs\\/Nhanes\\/2013-2014\\/", "")
    )
  )


  vars_summary <- readHTMLList(readLines(htm_url_string), trim = T, header = T)[2] %>%
    as.data.frame() %>%
    separate(col = 1, sep = " - ", into = c("var_name", "summary"))  %>% 
    mutate(theme=theme_xpt_1314[i])

  vars_summary_all_1314 <- bind_rows(vars_summary_all_1314, vars_summary)

  rm(htm_url_string, vars_summary)

  cat("\nMoving on to the next download")
  cat("\n-----------------------------\n")

  tictoc::toc()
}


ifelse(!dir.exists("produceddata/"),
  dir.create("produceddata/", recursive = TRUE), FALSE
)

saveRDS(vars_summary_all_1314, "produceddata/vars_summary_all_2013v1.rds")
```

# Session information

```{r S0-DataDownloadR1-6 }
sessionInfo()

```
