# Supplementary material for: An exposome-wide association study on body mass index in adolescents using the National Health and Nutrition Examination Survey (NHANES) 2003–2004 and 2013–2014 data
Source: Sci Rep. 2022 May 25;12:8856. doi: 10.1038/s41598-022-12459-z (PMC9132896; doi:10.1038/s41598-022-12459-z)
Supplement: Supplementary file 1 — Supplementary Information. [file 41598_2022_12459_MOESM1_ESM.zip › SupplementaryMaterial_DataAnalysisDetails - Copy/S1_DataPrepR1.Rmd]

---
title: Environment-wide association study on body mass index of 12-18 year-olds, US
  NHANES 2003-2004 2003-2004 and 2013-2014
author: "Water and Health Laboratory - Cyprus University of Technology"
output:
  word_document:
    reference_docx: template.docx
  html_document:
    df_print: paged
always_allow_html: yes
---


```{r S1-DataPrepR1-1, include=FALSE}

ipak <- function(pkg){
  new.pkg <- pkg[!(pkg %in% installed.packages()[, "Package"])]
  if (length(new.pkg)) 
    install.packages(new.pkg, dependencies = TRUE)
  sapply(pkg, require, character.only = TRUE)
}
packages <- c("data.table","Hmisc","haven","DT","flextable","srvyr",
              "childsds","SASxport", "survey", "janitor",
              "tidyverse", "tableone", "broom", "knitr")


ipak(packages)
```

```{r S1-DataPrepR1-2, include=FALSE}
vars <- read.csv("vars_summary_used.csv")


catVars <- vars %>%
  filter(type == "catVars") %>%
  pull(variable)
bmi_cat <- vars %>%
  filter(type == "bmi_cat") %>%
  pull(variable)
bmi_cont <- vars %>%
  filter(type == "bmi_cont") %>%
  pull(variable)
contVars <- vars %>%
  filter(type == "contVars") %>%
  pull(variable)
contVarsLab <- vars %>%
  filter(type == "contVarsLab") %>%
  pull(variable)
catVarsLab <- vars %>%
  filter(type == "catVarsLab") %>%
  pull(variable)
nutrition1 <- vars %>%
  filter(type == "nutrition1") %>%
  pull(variable)
contVarsPht <- vars %>%
  filter(type == "contVarsPht") %>%
  pull(variable)
contVarsPhe <- vars %>%
  filter(type == "contVarsPhe") %>%
  pull(variable)
additionalLabVars <- vars %>%
  filter(type == "additionalLabVars") %>%
  pull(variable)
```

# Discovery: 2003-2004 NHANES data

Downloaded from: ***https://wwwn.cdc.gov/nchs/nhanes/ContinuousNhanes/Default.aspx?BeginYear=2003***

```{r S1-DataPrepR1-3, include=FALSE}
# Load 2003-2004 Demographic data
DEMO <- readRDS("rawdata/S2003_2004_rds/DEMO_C.rds") %>% 
  select(seqn,riagendr,ridageyr, ridexprg, ridreth1,
                dmdeduc3, indfmpir, wtint2yr, wtmec2yr, sdmvstra, sdmvpsu)

# Load 2003-2004 smoking data (household somking)
SMOK <- readRDS("rawdata/S2003_2004_rds/SMQFAM_C.rds") %>% 
  ## Keep variables that are similar between 2003-2004 and 2013-2014
 select(seqn, smd410)

# Load diabetes data 
DIAB <- readRDS("rawdata/S2003_2004_rds/DIQ_C.rds") %>% 
  select(seqn, diq010)

# Load 2003-2004 Body Measurement data
BMX <- readRDS("rawdata/S2003_2004_rds/BMX_C.rds") %>% 
  select(seqn, bmxbmi)

# Load physical activity data
PAQ <- readRDS("rawdata/S2003_2004_rds/PAQ_C.rds") %>% 
  select(pad200, seqn)

# Load 2003-2004 Albumin data
ALB_CR_H <- readRDS("rawdata/S2003_2004_rds/L16_C.rds") %>% 
  select(urxumasi, seqn)

# Load 2003-2004 Nutrient data day 1, continuous variable
DR1TOT <- readRDS("rawdata/S2003_2004_rds/DR1TOT_C.rds") %>% 
  select(seqn, nutrition1, dr1tws,  wtdrd1)

## Laboratory

# Load 2003-2004 Standard Biochemistry data
BIO <- readRDS("rawdata/S2003_2004_rds/L40_C.rds") %>%
  select(
    lbdsalsi, lbdsbusi, lbdscasi,
    lbdschsi, lbdsgbsi, lbdsglsi,
    lbdsirsi, lbdsphsi, lbdstbsi,
    lbdstpsi, lbdstrsi, lbdsuasi,
    lbxsapsi, lbxsassi, lbxsatsi,
    lbxsc3si, lbxsclsi, lbxscr,
    lbxsgtsi, lbxsksi,  lbxsldsi,
    lbxsnasi, lbxsossi, seqn
  )

# Load 2003-2004 Completele Blood Count data
CBC <- readRDS("rawdata/S2003_2004_rds/L25_C.rds") %>% 
  select(lbdbano,lbdeono,lbdlymno,
                    lbdmono,lbdneno,lbxbapct,
                    lbxeopct,lbxhct,lbxhgb,
                    lbxlypct,lbxmchsi,
                    lbxmcvsi,lbxmopct,lbxmpsi,
                    lbxnepct,lbxpltsi,lbxrbcsi,
                    lbxrdw,lbxwbcsi,seqn)


# Load Cotinine data
COT <- readRDS("rawdata/S2003_2004_rds/L06COT_C.rds") %>% 
  select(seqn, lbxcot)

# Load glycohemoglobin data
GHB <- readRDS("rawdata/S2003_2004_rds/L10_C.rds") %>% 
  select(seqn, lbxgh)

# Load environmental phenols data
EPH <- readRDS("rawdata/S2003_2004_rds/L24EPH_C.rds") %>% 
  select(seqn, wtsc2yr, urxucr,urxbp3, urdbp3lc) %>% 
  ##keep creatinine for adjustment, but convert to refer it to phenols
  rename(urxucr_phenols="urxucr",
         weight_eph="wtsc2yr") 

# Load phthalates urine data
PHU <- readRDS("rawdata/S2003_2004_rds/L24PH_C.rds") %>% 
  select(seqn, wtsb2yr, urxecp, urxmbp, urxmc1,urxmep, urxmhh, 
              urxmhp, urxmib, urxmnp, urxmzp, urxucr) %>% 
  rename(urxucr_phthalates="urxucr",
         weight_phu="wtsb2yr") ##keep creatinine for adjustment,, but convert to refer it to phthalates

#Load arsenic data
ARS <- readRDS("rawdata/S2003_2004_rds/L06UAS_C.rds") %>% 
  select(seqn, wtsa2yr, urxuas) %>% 
  rename(weight_ars="wtsa2yr")
  

#Load cadmium,lead amd mercury blood data --- this dataset doesnt have extra weights
CAD <- readRDS("rawdata/S2003_2004_rds/L06BMT_C.rds") %>% 
  select(seqn, lbdbcdsi, lbdbpbsi, lbdthgsi) 


# Load iodine data
IOD <- readRDS("rawdata/S2003_2004_rds/L06UIO_C.rds") %>% 
  select(seqn, urxuio, wtsc2yr) %>% 
  rename(weight_iod="wtsc2yr")

#Load  urine mercury data
MER <- readRDS("rawdata/S2003_2004_rds/L06UHG_C.rds") %>% 
  select(seqn, urxuhg, wtsa2yr) %>% 
  rename(weight_mer="wtsa2yr")


#Load perchlorate data
PER <- readRDS("rawdata/S2003_2004_rds/L04PER_C.rds") %>% 
  select(seqn, urxup8, wtsc2yr) %>% 
  rename(weight_per="wtsc2yr")

  # Load Polyaromatic Hydrocarbons (PAHs)
PAH <- readRDS("rawdata/S2003_2004_rds/L31PAH_C.rds") %>% 
  select(seqn, urxp01, urxp02, urxp03, urxp04, urxp06, urxp10, wtsb2yr) %>% 
  rename(weight_pah="wtsb2yr")

# Load Polyfluoroalkyl Chemicals data
PFO <- readRDS("rawdata/S2003_2004_rds/L24PFC_C.rds") %>% 
  select(seqn, lbxpfhs, lbxpfbs, lbxpfde, lbxpfhp, lbxpfna,lbxpfua, lbxpfdo, wtsa2yr) %>% 
  rename(weight_pfo="wtsa2yr")


disc_all_raw<-plyr::join_all(list(DEMO, SMOK, DIAB, BMX, PAQ, 
                              DR1TOT, ALB_CR_H, BIO, CBC, 
                             COT, GHB, EPH, PHU, ARS, CAD, IOD, MER, PER, PAH, PFO), by='seqn', 
                           type='left')

# remove all objects besides the last one
rm(list=(setdiff(ls(), c("disc_all_raw", "bmi_cat","bmi_cont","nutrition1", 
                         "catVars","contVars","contVarsBlood", "contVarsLab",
                         "catVarsLab", "contVarsPht", "contVarsPhe","additionalLabVars"))))
```


## Introduction - participant selection 

+ Total number of records/participants in the combined dataset: `r nrow(disc_all_raw)`


Exclusion:

+ Records/participants <12 and >18 years-old: `r nrow(filter(disc_all_raw, ridageyr>18 | ridageyr<12))`

+ Pregnant participants: `r nrow(filter(disc_all_raw, ridageyr<=18 & ridageyr>=12, ridexprg==1))`

+ Diabetics: `r nrow(filter(disc_all_raw, ridageyr<=18 & ridageyr>=12, (ridexprg!=1 | is.na(ridexprg)), diq010==1))`

+ Missing BMI: `r nrow(filter(disc_all_raw, ridageyr<=18 & ridageyr>=12, (ridexprg!=1 | is.na(ridexprg)), diq010!=1, is.na(bmxbmi)))`

```{r S1-DataPrepR1-4, echo=FALSE, include=FALSE}

# Make modifications to disc_all_raw before subsetting

disc_all_mod <- disc_all_raw %>%
    mutate(subgroup=as.factor(case_when((ridageyr<=18 & ridageyr>=12) &
                                        # Keep non-pregnant female subjects and male subjects
                                          (ridexprg!=1 | is.na(ridexprg)) & 
                                          (diq010!=1) & 
                                          (!is.na(bmxbmi))~"in",
                            TRUE~"out"))) %>% 
   mutate(inAnalysis=as.factor(case_when((ridageyr<=18 & ridageyr>=12) &
                                        # Keep non-pregnant female subjects and male subjects
                                          (ridexprg!=1 | is.na(ridexprg)) & 
                                          (diq010!=1) & 
                                          (!is.na(bmxbmi))~TRUE,
                            TRUE~FALSE))) %>% 
   mutate(
    sex=as.factor(case_when(riagendr==1 ~ "Male",
                               riagendr==2 ~ "Female")),
    ethnicity=as.factor(case_when(ridreth1==1 ~ "Mexican American",#"Mexican American"
                                   ridreth1==2 ~ "Other Hispanic", #"Other Hispanic"
                                   ridreth1==3 ~ "Non-Hispanic White", #"Non-Hispanic White"
                                   ridreth1==4 ~ "Non-Hispanic Black", #"Non-Hispanic Black"
                                   ridreth1==5 ~ "Other", #"Other, incl. multi-racial"
                                   )),
    ### For educational level: create a new variable to recode 99 into missing values 
    #and grades according to US educational system
    edu=case_when(
                  (dmdeduc3<=12 & dmdeduc3>=0) ~ "Less than high school", #"Less than High School",
                  dmdeduc3==55 ~ "Less than high school", #"Less than High School",
                  dmdeduc3==66 ~ "Less than high school", #"Less than High School",
                  dmdeduc3==13 ~ "High school diploma including GED", #"High school diploma including GED"
                  dmdeduc3==14 ~ "High school diploma including GED", #"High school diploma including GED"
                  dmdeduc3==15 ~ "More than high school", #"More than high school"
                  dmdeduc3==77 ~ NA_character_, 
                  dmdeduc3==99 ~ NA_character_),
    # For smoking: create a new variable to recode 7 and 9 into missing values, 1 becomes No and 2 becomes Yes
    smoker_home=case_when(smd410==9 ~ NA_character_,
                          smd410==7 ~ NA_character_,
                          smd410==1 ~ "Yes", #"Non Smoker at household",
                          smd410==2 ~ "No"), #"Smoker at household") ,
    ## Recode diabetes: 1 becomes Yes and 2 becomes No
    diabetes=case_when(diq010==1 ~ "Yes",
                       diq010==2 ~ "No",
                       diq010==9 ~ NA_character_,
                       diq010==3 ~ "No",
                       diq010==9 ~ "No",
                       TRUE ~ NA_character_),
    physical_act=case_when(pad200==1~"Yes",
                           pad200==3~"No",
                           pad200==2~"No",
                           TRUE~NA_character_)) %>%
  #drop the variables that were changed
  select(-riagendr,-ridreth1,-dmdeduc3,-smd410, -diq010, -pad200)


# Subset dataset to keep those included in the study to make the variable transformations
disc_subset <- disc_all_mod %>%
  filter(subgroup=="in") %>% 
  select(seqn, all_of(contVarsLab), all_of(nutrition1), all_of(contVarsPhe), all_of(contVarsPht), all_of(additionalLabVars), sex, ridageyr, bmxbmi) %>% 
  #log-transforming using the natural logarithm and adding 1e-10 to allow to include the 0s and scaling and centering of all continuous variables
  mutate_at(.vars=vars(all_of(contVarsLab), all_of(nutrition1), all_of(contVarsPhe), all_of(contVarsPht), all_of(additionalLabVars)), .funs = list(tr=~scale(log(.+1e-10), scale=TRUE, center=TRUE))) %>% 
  select(-all_of(contVarsLab), -all_of(nutrition1), -all_of(contVarsPhe), -all_of(contVarsPht), -all_of(additionalLabVars)) #removing those to not overload the datasets in merging below
 
# Calculate BMI SDS based on CDC 2000 growth references 
disc_subset$bmxbmi_cdc_sds <- round(sds(disc_subset$bmxbmi,
                            age = disc_subset$ridageyr,
                            sex = disc_subset$sex,
                            male = "Male", female = "Female",
                            ref = cdc.ref,
                            item = "bmi",
                            type = "SDS"), digits=2)


# Calculate BMI Percentile based on CDC 2000 growth references 
disc_subset$bmxbmi_cdc_perc <- round(sds(disc_subset$bmxbmi,
                            age = disc_subset$ridageyr,
                            sex = disc_subset$sex,
                            male = "Male", female = "Female",
                            ref = cdc.ref,
                            item = "bmi",
                            type = "perc"), digits=2)


summary(cut(disc_subset$bmxbmi_cdc_perc, breaks=c(-Inf, 0.05, 0.85, 0.95, Inf), right = FALSE))

# Convert BMI cdc-percentiles to categories based on CDC 2000 growth references
disc_subset$bmxbmi_cat_perc <- cut(disc_subset$bmxbmi_cdc_perc,
                        breaks=c(-Inf, 0.05, 0.85, 0.95, Inf),
                        labels=c("Underweight","Healthy Weight","Overweight","Obese"))

# merge the BMI categories to disc_final_total
disc_final_total <- left_join(disc_all_mod, select(disc_subset, -ridageyr, -sex, -bmxbmi), by = "seqn") 
```


# Replication: 2013-2014 NHANES data

Downloaded from: ***https://wwwn.cdc.gov/nchs/nhanes/ContinuousNhanes/Default.aspx?BeginYear=2013***
  
```{r S1-DataPrepR1-5, include=FALSE}


# remove all objects besides the last one
rm(list=(setdiff(ls(), c("disc_final_total", "disc_final_subset","nutrition1", "nutrition1_tr", "bmi_cat", "bmi_cont", "catVars", 
                          "contVars",  "catVarsLab","contVarsLab", "contVarsLab_tr","additionalLabVars", "nas_3",
                          "contVarsPhe", "contVarsPht","cat_small_tables_bysex", 
                          "cont_small_tables_bysex","cat_small_tables_forsex"))))


# Load 2013-2014 Demographic data
DEMO <- readRDS("rawdata/S2013_2014_rds/DEMO_H.rds") %>% 
  select(seqn,riagendr,ridageyr, ridexprg, ridreth1,
         dmdeduc3, indfmpir, wtint2yr, wtmec2yr, sdmvstra, sdmvpsu)


# Load 2013-2014 smoking data (household somking)
SMOK <- readRDS("rawdata/S2013_2014_rds/SMQFAM_H.rds") %>% 
  ## Keep variables that are similar between 2003-2004 and 2013-2014
  select(seqn, smd460)

# Load diabetes data 
DIAB <- readRDS("rawdata/S2013_2014_rds/DIQ_H.rds") %>% 
  select(seqn, diq010)


# Load 2013-2014 Body Measurement data
BMX <- readRDS("rawdata/S2013_2014_rds/BMX_H.rds") %>% 
  select(seqn, bmxbmi)


# Load physical activity data
PAQ <- readRDS("rawdata/S2013_2014_rds/PAQ_H.rds") %>% 
  select(paq650, seqn) 


# Load 2013-2014 Albumin data
ALB_CR_H <- readRDS("rawdata/S2013_2014_rds/ALB_CR_H.rds") %>% 
  select(urxums, seqn) %>% 
  ##rename urxums to match urxumasi in 2003-2004
  rename(urxumasi="urxums") # the same edit has to be done in the list of variables for 2013-2014


# Load 2013-2014 Nutrient data day 1, continuous variable
DR1TOT <- readRDS("rawdata/S2013_2014_rds/DR1TOT_H.rds") %>% 
  select(seqn, nutrition1, dr1tws,  wtdrd1)


## Laboratory

# Load 2013-2014 Standard Biochemistry data
BIO <- readRDS("rawdata/S2013_2014_rds/BIOPRO_H.rds") %>%
  select(
    lbdsalsi, lbdsbusi, lbdscasi,
    lbdschsi, lbdsgbsi, lbdsglsi,
    lbdsirsi, lbdsphsi, lbdstbsi,
    lbdstpsi, lbdstrsi, lbdsuasi,
    lbxsapsi, lbxsassi, lbxsatsi,
    lbxsc3si, lbxsclsi, lbxscr,
    lbxsgtsi, lbxsksi, lbxsldsi,
    lbxsnasi, lbxsossi, seqn
  )

# Load 2013-2014 Completele Blood Count data
CBC <- readRDS("rawdata/S2013_2014_rds/CBC_H.rds") %>% 
  select(lbdbano,lbdeono,lbdlymno,
         lbdmono,lbdneno,lbxbapct,
         lbxeopct,lbxhct,lbxhgb,
         lbxlypct,lbxmchsi,
         lbxmcvsi,lbxmopct,lbxmpsi,
         lbxnepct,lbxpltsi,lbxrbcsi,
         lbxrdw,lbxwbcsi,seqn)


# Load Cotinine data
COT <- readRDS("rawdata/S2013_2014_rds/COT_H.rds") %>% 
  select(seqn, lbxcot)

# Load glycohemoglobin data
GHB <- readRDS("rawdata/S2013_2014_rds/GHB_H.rds") %>% 
  select(seqn, lbxgh)

# Load environmental phenols data
EPH <- readRDS("rawdata/S2013_2014_rds/EPHPP_H.rds") %>% 
  select(seqn, wtsb2yr, urxucr,urxbp3) %>% 
  ##keep creatinine for adjustment, but convert to refer it to phenols
  rename(urxucr_phenols="urxucr",
         weight_eph="wtsb2yr") 

# Load phtalates urine data
PHU <- readRDS("rawdata/S2013_2014_rds/PHTHTE_H.rds") %>% 
  select(seqn, wtsb2yr, urxecp, urxmbp, urxmc1,urxmep, urxmhh, 
         urxmhp, urxmib, urxmnp, urxmzp, urxucr) %>% 
  rename(urxucr_phthalates="urxucr", 
         weight_phu="wtsb2yr")


#Load arsenic data
ARS <- readRDS("rawdata/S2013_2014_rds/UTAS_H.rds") %>% 
  select(seqn, wtsa2yr, urxuas) %>% 
  rename(weight_ars="wtsa2yr")
  
#Load cadmium,lead and mercury blood data
CAD <- readRDS("rawdata/S2013_2014_rds/PBCD_H.rds") %>% 
  select(seqn, wtsh2yr, lbdbcdsi, lbdbpbsi, lbdthgsi)  


# Load iodine data
IOD <- readRDS("rawdata/S2013_2014_rds/UIO_H.rds") %>% 
  select(seqn, urxuio, wtsa2yr) %>% 
  rename(weight_iod="wtsa2yr")

#Load mercury urine data
MER <- readRDS("rawdata/S2013_2014_rds/UHG_H.rds") %>% 
  select(seqn, urxuhg, wtsa2yr) %>% 
  rename(weight_mer="wtsa2yr")

#Load perchlorate data
PER <- readRDS("rawdata/S2013_2014_rds/PERNT_H.rds") %>% 
  select(seqn, urxup8, wtsa2yr) %>% 
  rename(weight_per="wtsa2yr")

# Load Polyaromatic Hydrocarbons (PAHs) - Urine
PAH <- readRDS("rawdata/S2013_2014_rds/PAH_H.rds") %>% 
  select(seqn, urxp01, urxp02, urxp03, urxp04, urxp06, urxp10, wtsa2yr) %>% 
  rename(weight_pah="wtsa2yr")

# Load Polyfluoroalkyl Chemicals data
PFO <- readRDS("rawdata/S2013_2014_rds/PFAS_H.rds") %>% 
  select(seqn, lbxpfhs, lbxpfbs, lbxpfde, lbxpfhp, lbxpfna,lbxpfua, lbxpfdo, wtsb2yr) %>% 
  rename(weight_pfo="wtsb2yr") #error here "cannot open connection"

repl_raw_total <-plyr::join_all(list(DEMO, SMOK, DIAB, BMX, PAQ, 
                                     DR1TOT, ALB_CR_H, BIO, CBC, 
                                     COT, GHB, EPH, PHU, ARS, CAD, IOD, MER,  PER, PAH, PFO), by='seqn', 
                                type='left')

# remove all objects besides the last one
rm(list=(setdiff(ls(), c("repl_raw_total", "disc_final_total","nutrition1", "catVars", "contVars","contVarsBlood", 
                         "contVarsLab", "catVarsLab", "contVarsPht", "contVarsPhe","additionalLabVars","nas_3",
                         "bmi_cat", "bmi_cont","cat_small_tables_bysex", 
                         "cont_small_tables_bysex","cat_small_tables_forsex"))))


```

## Introduction - participant selection

+ Total number of records/participants in the combined dataset: `r nrow(repl_raw_total)`


Exclusion:
  
  + Records/participants <12 and >18 years-old: `r nrow(filter(repl_raw_total, ridageyr>18 | ridageyr<12))`

+ Pregnant participants: # no filtering for this variable in 2013-2014
  
  + Diabetics: `r nrow(filter(repl_raw_total, ridageyr<=18 & ridageyr>=12, diq010==1))`

+ Missing BMI: `r nrow(filter(repl_raw_total, ridageyr<=18 & ridageyr>=12, diq010!=1, is.na(bmxbmi)))`


```{r S1-DataPrepR1-6, echo=FALSE, fig.height=15, fig.width=10, include=FALSE}

# Make modifications to repl_raw_total before subsetting
repl_all_mod <- repl_raw_total %>%
  mutate(subgroup=as.factor(case_when((ridageyr<=18 & ridageyr>=12) &
                                        # Keep non-diabetic female subjects and male subjects
                                        (diq010!=1) & (!is.na(bmxbmi))~"in",                            TRUE~"out"))) %>% 
  mutate(inAnalysis=as.factor(case_when((ridageyr<=18 & ridageyr>=12) &
                                          # Keep non-diabetic female subjects and male subjects
                                          (diq010!=1) & (!is.na(bmxbmi))~TRUE,                             TRUE~FALSE))) %>% 
  mutate(
    sex=as.factor(case_when(riagendr==1 ~ "Male",
                            riagendr==2 ~ "Female")),
    ethnicity=as.factor(case_when(ridreth1==1 ~ "Mexican American",#"Mexican American"
                                  ridreth1==2 ~ "Other Hispanic", #"Other Hispanic"
                                  ridreth1==3 ~ "Non-Hispanic White", #"Non-Hispanic White"
                                  ridreth1==4 ~ "Non-Hispanic Black", #"Non-Hispanic Black"
                                  ridreth1==5 ~ "Other", #"Other, incl. multi-racial"
    )),
    ### For educational level: create a new variable to recode 99 into missing values 
    edu=case_when(
      (dmdeduc3<=12 & dmdeduc3>=0) ~ "Less than high school", #"Less than High School",
      dmdeduc3==55 ~ "Less than high school", #"Less than High School",
      dmdeduc3==66 ~ "Less than high school", #"Less than High School",
      dmdeduc3==13 ~ "High school diploma including GED", #"High school diploma including GED"
      dmdeduc3==14 ~ "High school diploma including GED", #"High school diploma including GED"
      dmdeduc3==15 ~ "More than high school", #"More than high school"
      dmdeduc3==77 ~ NA_character_, 
      dmdeduc3==99 ~ NA_character_),
    # For smoking: create a new variable to recode 7 and 9 into missing values, 1 becomes 0 and 2 becomes 1
    smoker_home=case_when(smd460==999 ~ NA_character_,
                          smd460==777 ~ NA_character_,
                          smd460==0 ~ "No", #"Non Smoker at household",
                          smd460==1 ~ "Yes",
                          smd460==2 ~ "Yes",
                          smd460==3 ~ "Yes"), #"Smoker at household") ,
    ## Recode diabetes: 1 becomes 0 and 2 becomes 1
    diabetes=case_when(diq010==1 ~ "Yes",
                       diq010==2 ~ "No",
                       diq010==9 ~ NA_character_,
                       diq010==3 ~ "No",
                       diq010==9 ~ "No",
                       TRUE ~ NA_character_),
    physical_act=case_when(paq650==1~"Yes",
                           paq650==3~"No",
                           paq650==2~"No",
                           TRUE~NA_character_))%>%
  #drop the variables that were changed
  select(-riagendr,-ridreth1,-dmdeduc3,-smd460, -diq010, -paq650)


# Subset dataset to keep those included in the study
repl_subset <- repl_all_mod %>%
  filter(subgroup=="in") %>% 
  select(seqn, all_of(contVarsLab), all_of(nutrition1), all_of(contVarsPhe), all_of(contVarsPht), all_of(additionalLabVars),
         sex, ridageyr, bmxbmi) %>% 
  #log-transforming using the natural logarithm and adding 1e-10 to allow to include the 0s and scaling and centering of all continuous variables
  mutate_at(.vars=vars(all_of(contVarsLab), all_of(nutrition1), all_of(contVarsPhe), all_of(contVarsPht), -all_of(additionalLabVars)), .funs = list(tr=~scale(log(.+1e-10), scale=TRUE, center=TRUE))) %>% 
  select(-all_of(contVarsLab), -all_of(nutrition1), -all_of(contVarsPhe), -all_of(contVarsPht), -all_of(additionalLabVars)) #removing those to not overload the datasets in merging below

# Calculate BMI SDS based on CDC 2000 growth references 
repl_subset$bmxbmi_cdc_sds <- round(sds(repl_subset$bmxbmi,
                                        age = repl_subset$ridageyr,
                                        sex = repl_subset$sex,
                                        male = "Male", female = "Female",
                                        ref = cdc.ref,
                                        item = "bmi",
                                        type = "SDS"), digits=2)


# Calculate BMI Percentile based on CDC 2000 growth references 
repl_subset$bmxbmi_cdc_perc <- round(sds(repl_subset$bmxbmi,
                                         age = repl_subset$ridageyr,
                                         sex = repl_subset$sex,
                                         male = "Male", female = "Female",
                                         ref = cdc.ref,
                                         item = "bmi",
                                         type = "perc"), digits=2)


summary(cut(repl_subset$bmxbmi_cdc_perc, breaks=c(-Inf, 0.05, 0.85, 0.95, Inf), right = FALSE))

# Convert BMI cdc-percentiles to categories based on CDC 2000 growth references
repl_subset$bmxbmi_cat_perc <- cut(repl_subset$bmxbmi_cdc_perc,
                                   breaks=c(-Inf, 0.05, 0.85, 0.95, Inf),
                                   labels=c("Underweight","Healthy Weight","Overweight","Obese"))

# merge the BMI categories to disc_final_total
repl_final_total <- left_join(repl_all_mod, select(repl_subset, -ridageyr, -sex, -bmxbmi), by = "seqn")  

```


# Exclusion of variables based on % of missing values


```{r S1-DataPrepR1-7, include=FALSE}

### Importing the variables summary created in the previous script

vars_summary_03 <- readRDS("produceddata/vars_summary_all_2003v1.rds") %>% 
  mutate(var_name=tolower(var_name)) %>% 
  add_row(var_name="smoker_home", summary="Smokers at home") %>% 
  add_row(var_name="ethnicity", summary="Ethnicity") %>% 
  add_row(var_name="sex", summary="Sex") %>% 
  add_row(var_name="edu", summary="Educational level")  %>%
  add_row(var_name="bmxbmi_cdc_sds", summary="BMI SDS") %>%
  add_row(var_name="bmxbmi_cdc_perc", summary="BMI SDS percentile") %>%
  add_row(var_name="bmxbmi_cat_perc", summary="BMI categories") %>%
  add_row(var_name="physical_act", summary="Physical activity") %>% 
  mutate(var_name=case_when(var_name=="urxucr" & theme=="L24EPH_C.XPT"~"urxucr_phenols",
                          var_name=="urxucr" & theme=="L24PH_C.XPT"~"urxucr_phthalates",
                          TRUE~str_replace_all(var_name, " ", "")))


saveRDS(select(vars_summary_03, -theme), file = "produceddata/vars_summary_all_2003.rds")


vars_summary_13 <- readRDS("produceddata/vars_summary_all_2013v1.rds") %>% 
  mutate(var_name=tolower(var_name))  %>% 
  add_row(var_name="smoker_home", summary="Smokers at home") %>% 
  add_row(var_name="ethnicity", summary="Ethnicity") %>% 
  add_row(var_name="sex", summary="Sex") %>% 
  add_row(var_name="edu", summary="Educational level") %>%
  add_row(var_name="bmxbmi_cdc_sds", summary="BMI CDC normalization") %>%
  add_row(var_name="bmxbmi_cdc_perc", summary="BMI CDC normalization percentage") %>%
  add_row(var_name="bmxbmi_cat_perc", summary="BMI categories") %>%
  add_row(var_name="physical_act", summary="Physical activity") %>% 
  mutate(var_name=case_when(var_name=="urxums"~"urxumasi",
                            var_name=="urxucr" & theme=="L24EPH_C.XPT"~"urxucr_phenols",
                            var_name=="urxucr" & theme=="L24PH_C.XPT"~"urxucr_phthalates",
                            # this virabole is for hydroxycotinine which is not selected
                            # only serum cotinine is selected from this dataset but the change 
                            # in the name is useful as the same name is used for hematocrit from dataset CBC_H
                            var_name=="lbxhct" & theme=="L06COT_C.XPT"~"lbxhcot",
                            TRUE~str_replace_all(var_name, " ", "")))

saveRDS(select(vars_summary_13, -theme), file = "produceddata/vars_summary_all_2013.rds")


### Working on the 2003-2004

# removing variables with >20% of missing values from subset of disc_final
nas_3<-disc_final_total %>% 
  filter(inAnalysis==TRUE) %>% 
  select(all_of(contVarsLab), all_of(contVarsPhe), all_of(contVarsPht), 
         all_of(nutrition1), all_of(catVars), all_of(contVars), all_of(additionalLabVars),
         # adding also the weights so they can be dropped when the variables will be dropped
         wtmec2yr, wtdrd1, starts_with("weight_")) %>% 
  inspectdf::inspect_na() %>% 
  rename(var_name="col_name") %>% 
  left_join(., vars_summary_03)


# removing variables with >20% of missing values from subset of disc_final
nas_13<-repl_final_total %>% 
  filter(inAnalysis==TRUE) %>% 
  select(all_of(contVarsLab), all_of(contVarsPhe), all_of(contVarsPht), all_of(nutrition1), 
         all_of(catVars), all_of(contVars), all_of(additionalLabVars),
         # adding also the weights so they can be dropped when the variables will be dropped
         wtmec2yr, wtdrd1, starts_with("weight_")) %>% 
  inspectdf::inspect_na() %>% 
  rename(var_name="col_name") %>% 
  left_join(., vars_summary_13)


variables_to_drop_combined <- full_join(nas_13, nas_3, by="var_name", suffix=c("_13", "_3")) %>% 
  filter(pcnt_13>20 | pcnt_3>20)

# drop variables with >20% missing values
todrop<-unlist(variables_to_drop_combined %>%
                 select(var_name))


# all in 13 that are not in 3
variables_in_13_not_in_3 <- anti_join(x = filter(nas_13, pcnt>20), y = filter(nas_3, pcnt>20), by="var_name")

# all in 3 that are not in 13
variables_in_3_not_in_13 <- anti_join(x = filter(nas_3, pcnt>20), y = filter(nas_13, pcnt>20), by="var_name")


#### removing variables with more than 20% of missing values ###
disc_final_total<-disc_final_total %>%
 select(-todrop)


disc_final_subset <- disc_final_total %>% 
  filter(inAnalysis==TRUE)


#### removing variables with more than 20% of missing values ###
repl_final_total<-repl_final_total %>%
  select(-todrop)


repl_final_subset <- repl_final_total %>% 
  filter(inAnalysis==TRUE)


contVarsLab_tr <- paste0(contVarsLab, "_tr")

nutrition1_tr <- paste0(nutrition1, "_tr")

saveRDS(disc_final_total, file = "produceddata/disc_final_total.rds")

saveRDS(repl_final_total, file = "produceddata/repl_final_total.rds")

```


# 2003-2004

## Descriptives - Background: unweighted statistics 2003-2004

Background participant characteristics: Descriptives of the categorical variables.


`r kableone(CreateCatTable(vars = c(catVars, bmi_cat), data = disc_final_subset))`

Background participant characteristics: Descriptives of the continuous variables.

`r kableone(CreateContTable(vars = contVars, data = disc_final_subset))`


Background participant characteristics: Descriptives of the physical activity variable.

`r kableone(CreateCatTable(vars = catVarsLab, data = disc_final_subset))`


```{r S1-DataPrepR1-8, include=FALSE}

# remove all objects besides the dataframes needed for creating survey designs
rm(list=(setdiff(ls(), c("disc_final_total", "repl_final_total","repl_final_subset", "disc_final_subset", "bmi_cat","bmi_cont",
                         "nutrition1","nutrition1_tr","catVars", 
                         "contVars","contVarsBlood","contVarsLab", 
                         "catVarsLab","contVarsLab_tr","contVarsPht",
                         "contVarsPhe","additionalLabsVar", "vars_summary_03", "vars_summary_13"))))


# Create the study designs : interview weight

nhanesDesign_int2yr_df <-  disc_final_total[,c("seqn", "sdmvpsu", "sdmvstra", "wtint2yr", "inAnalysis", catVars, contVars)] 


nhanesDesign_int2yr <- svydesign(id  = ~sdmvpsu,
                                 strata  = ~sdmvstra,
                                 weights = ~wtint2yr,
                                 nest    = TRUE,
                                 data    = nhanesDesign_int2yr_df)


# Here we use "subset" to tell "nhanesDesign" to look for our study population
nhanesTarget_int2yr <- subset(nhanesDesign_int2yr, inAnalysis==TRUE)

# Survey design: dietary day 1 

nhanesDesign_drd1_df <- subset(disc_final_total[,c("seqn", "sdmvpsu", "sdmvstra", "wtdrd1", "inAnalysis",bmi_cat, bmi_cont, catVars, contVars, nutrition1, nutrition1_tr)], !is.na(wtdrd1)) ## added bmi_cont for the regression

nhanesDesign_drd1 <- svydesign(id  = ~sdmvpsu,
                               strata  = ~sdmvstra,
                               weights = ~wtdrd1,
                               nest    = TRUE,
                               data    = nhanesDesign_drd1_df)


# Here we use "subset" to tell "nhanesDesign" to look for our study population
nhanesTarget_drd1<- subset(nhanesDesign_drd1, inAnalysis==TRUE)

# Survey design: Medical examination 
nhanesDesign_mec_df <- subset(disc_final_total[,c("seqn", "sdmvpsu", "sdmvstra", "wtmec2yr", "inAnalysis", bmi_cat, bmi_cont, catVars, "bmxbmi", contVars, catVarsLab, contVarsLab, contVarsLab_tr)], !is.na(wtmec2yr)) ## added catVarsLab

nhanesDesign_mec <- svydesign(id  = ~sdmvpsu,
                              strata  = ~sdmvstra,
                              weights = ~wtmec2yr,
                              nest    = TRUE,
                              data = nhanesDesign_mec_df)


# Here we use "subset" to tell "nhanesDesign" to look for our study population
nhanesTarget_mec <- subset(nhanesDesign_mec, inAnalysis==TRUE)


#saving survey objects for later use at regression step
saveRDS(nhanesTarget_int2yr, file = "produceddata/nhanesTarget_int2yr_03.rds")
saveRDS(nhanesTarget_drd1, file = "produceddata/nhanesTarget_drd1_03.rds")
saveRDS(nhanesTarget_mec, file = "produceddata/nhanesTarget_mec_03.rds")
saveRDS(nhanesDesign_int2yr_df, file = "produceddata/nhanesDesign_int2yr_df_03.rds")
saveRDS(nhanesDesign_drd1_df, file = "produceddata/nhanesDesign_drd1_df_03.rds")
saveRDS(nhanesDesign_mec_df, file = "produceddata/nhanesDesign_mec_df_03.rds")


```


## Weighted analysis: Demographics --- 2 yr weights

```{r S1-DataPrepR1-9, echo=FALSE, include=FALSE}
source("functions/tables_functions.R")

NH_int_sex <- cat_small_tables_forsex(sex, nhanesTarget_int2yr)

NH_int_cont_cat <- bind_rows(cont_small_tables_bysex(ridageyr, nhanesTarget_int2yr),
                             cont_small_tables_bysex(indfmpir, nhanesTarget_int2yr),
                             cat_small_tables_bysex(ethnicity, nhanesTarget_int2yr),
                             cat_small_tables_bysex(edu, nhanesTarget_int2yr),
                             cat_small_tables_bysex(smoker_home, nhanesTarget_int2yr)) %>% 
  left_join(., select(vars_summary_03, -theme), by="var_name") %>% 
  relocate(summary, .before=values) %>% 
  select(-var_name)
```


Study participants by sex: Weighted statistics (percentage [95% CI]).

`r NH_int_sex %>%  regulartable() %>% set_table_properties(layout = "autofit") %>% fontsize(size = 8, part = "body")`

Demographic characteristics of study participants overall and by sex: Weighted statistics (mean (se) and median [iqr] presented for the continuous variables and percentage [95% CI] for the categorical variables).

`r NH_int_cont_cat %>%  regulartable()%>% set_table_properties(layout = "autofit") %>% fontsize(size = 8, part = "body")`


## Weighted analysis: Nutrition day 1 Variables --- nutrition weights

```{r S1-DataPrepR1-10, echo=FALSE, include=FALSE}
NH_mec_cont_nutr <- data.frame()
for (i in 1:length(nutrition1)){
  k <- cont_small_tables_bysex(get(nutrition1[i]),nhanesTarget_drd1)
  k$var_name <- nutrition1[i]
  NH_mec_cont_nutr <- rbind(NH_mec_cont_nutr,k)
}

NH_mec_cont_nutr <- NH_mec_cont_nutr %>%
  left_join(., select(vars_summary_03, -theme), by="var_name") %>%
  relocate(summary, .before=values) %>% 
  select(-var_name,-values)
```

Nutrition dietary variables of study participants overall and by sex: Weighted statistics (mean (SD) and median[IQR]).

`r NH_mec_cont_nutr %>%  regulartable()%>% set_table_properties(layout = "autofit") %>% fontsize(size = 8, part = "body")`

## Weighted analysis: Laboratory Categorical and Continuous Variables --- mec weights

```{r S1-DataPrepR1-11, echo=FALSE, include=FALSE}
NH_mec_cont_lab <- data.frame()
for (i in 1:length(contVarsLab)){
  k <- cont_small_tables_bysex(get(contVarsLab[i]),nhanesTarget_mec)
  k$var_name <- contVarsLab[i]
  NH_mec_cont_lab <- rbind(NH_mec_cont_lab,k)
}

NH_mec_cont <- bind_rows(NH_mec_cont_lab,
                         cont_small_tables_bysex(bmxbmi_cdc_sds, nhanesTarget_mec),
                         cont_small_tables_bysex(bmxbmi_cdc_perc, nhanesTarget_mec))

NH_mec_cont <- NH_mec_cont %>%
  left_join(., select(vars_summary_03, -theme), by="var_name") %>%
  relocate(summary, .before=values) %>% 
  select(-var_name,-values)


NH_mec_cat <- bind_rows(cat_small_tables_bysex(physical_act, nhanesTarget_mec),
                        cat_small_tables_bysex(bmxbmi_cat_perc, nhanesTarget_mec)) %>% 
  left_join(., select(vars_summary_03, -theme), by="var_name") %>% 
  relocate(summary, .before=values) %>% 
  select(-var_name)
```

Laboratory characteristics of study participants overall and by sex: Weighted statistics (mean (SD) and median [IQR])).

`r NH_mec_cont %>%  regulartable()%>% set_table_properties(layout = "autofit") %>% fontsize(size = 8, part = "body") %>% add_header("L", top=T)`


Physical activity and BMI (cat.): Weighted statistics (percentage [95% CI])).

`r NH_mec_cat %>%  regulartable()%>% set_table_properties(layout = "autofit") %>% fontsize(size = 8, part = "body")`

## QQ-plots

```{r S1-DataPrepR1-12, echo=FALSE, include=TRUE}
disc_final_total %>% 
  filter(inAnalysis==TRUE) %>% 
  ggplot(., aes(sample = bmxbmi_cdc_sds)) +
  geom_qq() +
  ggtitle(label = "QQplot of the Body Mass Index") + theme_minimal()
```


# 2013-2014

## Descriptives - Background: unweighted statistics 2013-2014

Background participant characteristics: Descriptives of the categorical variables.

`r kableone(CreateCatTable(vars = c(catVars, bmi_cat), data = repl_final_subset))` 

Background participant characteristics: Descriptives of the continuous variables.

`r kableone(CreateContTable(vars = contVars, data = repl_final_subset))`

Background participant characteristics: Descriptives of the physical activity variable

`r kableone(CreateCatTable(vars = all_of(catVarsLab), data = repl_final_subset))`


```{r S1-DataPrepR1-13, include=FALSE}

# remove all objects besides the dataframes needed for creating survey designs
rm(list=(setdiff(ls(), c("repl_final_total", "bmi_cat","bmi_cont","nutrition1", 
                         "nutrition1_tr","catVars", "contVars","contVarsBlood",
                         "contVarsLab", "catVarsLab","contVarsLab_tr","contVarsPht",
                         "contVarsPhe","packages", "vars_summary_13","cat_small_tables_bysex", 
                         "cont_small_tables_bysex","cat_small_tables_forsex"))))

# Create the study designs

nhanesDesign_int2yr_df <-  repl_final_total[,c("seqn", "sdmvpsu", "sdmvstra", "wtint2yr", "inAnalysis", catVars, contVars)] 

nhanesDesign_int2yr <- svydesign(id  = ~sdmvpsu,
                                 strata  = ~sdmvstra,
                                 weights = ~wtint2yr,
                                 nest    = TRUE,
                                 data    = nhanesDesign_int2yr_df)


# Here we use "subset" to tell "nhanesDesign" to look for our study population
nhanesTarget_int2yr <- subset(nhanesDesign_int2yr, inAnalysis==TRUE)


nhanesDesign_drd1_df <- subset(repl_final_total[,c("seqn", "sdmvpsu", "sdmvstra", "wtdrd1", "inAnalysis", bmi_cat, bmi_cont, catVars, contVars, nutrition1, nutrition1_tr)], !is.na(wtdrd1))

nhanesDesign_drd1 <- svydesign(id  = ~sdmvpsu,
                               strata  = ~sdmvstra,
                               weights = ~wtdrd1,
                               nest    = TRUE,
                               data    = nhanesDesign_drd1_df)


# Here we use "subset" to tell "nhanesDesign" to look for our study population
nhanesTarget_drd1<- subset(nhanesDesign_drd1, inAnalysis==TRUE)


nhanesDesign_mec_df <- subset(repl_final_total[,c("seqn", "sdmvpsu", "sdmvstra", "wtmec2yr", "inAnalysis", bmi_cat, bmi_cont, catVars, contVars, catVarsLab, contVarsLab, contVarsLab_tr)], !is.na(wtmec2yr)) ## added here catVarsLab

nhanesDesign_mec <- svydesign(id  = ~sdmvpsu,
                              strata  = ~sdmvstra,
                              weights = ~wtmec2yr,
                              nest    = TRUE,
                              data = nhanesDesign_mec_df)


# Here we use "subset" to tell "nhanesDesign" to look for our study population
nhanesTarget_mec <- subset(nhanesDesign_mec, inAnalysis==TRUE)

#saving survey objects for later use at regression step

saveRDS(nhanesTarget_int2yr, file = "produceddata/nhanesTarget_int2yr_13.rds")
saveRDS(nhanesTarget_drd1, file = "produceddata/nhanesTarget_drd1_13.rds")
saveRDS(nhanesTarget_mec, file = "produceddata/nhanesTarget_mec_13.rds")
saveRDS(nhanesDesign_int2yr_df, file = "produceddata/nhanesDesign_int2yr_df_13.rds")
saveRDS(nhanesDesign_drd1_df, file = "produceddata/nhanesDesign_drd1_df_13.rds")
saveRDS(nhanesDesign_mec_df, file = "produceddata/nhanesDesign_mec_df_13.rds")


```

## Weighted analysis: Demographics --- 2 yr weights

```{r S1-DataPrepR1-14, echo=FALSE, include=FALSE}

NH_int_sex <- cat_small_tables_forsex(sex, nhanesTarget_int2yr)

NH_int_cont_cat <- bind_rows(cont_small_tables_bysex(ridageyr, nhanesTarget_int2yr),
                             cont_small_tables_bysex(indfmpir, nhanesTarget_int2yr),
                             cat_small_tables_bysex(ethnicity, nhanesTarget_int2yr),
                             cat_small_tables_bysex(edu, nhanesTarget_int2yr),
                             cat_small_tables_bysex(smoker_home, nhanesTarget_int2yr)) %>% 
  left_join(., select(vars_summary_13, -theme), by="var_name") %>% 
  relocate(summary, .before=values) %>% 
  select(-var_name)
```

Study participants by sex: Weighted statistics (percentage [95% CI]).

`r NH_int_sex %>%  regulartable()%>% set_table_properties(layout = "autofit") %>% fontsize(size = 8, part = "body")`

Demographic characteristics of study participants overall and by sex: Weighted statistics (mean (SE) and median [IQR] presented for the continuous variables and percentage [95% CI] for the categorical variables).


`r NH_int_cont_cat %>%  regulartable() %>% set_table_properties(layout = "autofit") %>% fontsize(size = 8, part = "body")`

## Weighted analysis: Nutrition day 1 Variables --- nutrition weights

```{r S1-DataPrepR1-15, echo=FALSE, include=FALSE}
NH_mec_cont_nutr <- data.frame()
for (i in 1:length(nutrition1)){
  k <- cont_small_tables_bysex(get(nutrition1[i]),nhanesTarget_drd1)
  k$var_name <- nutrition1[i]
  NH_mec_cont_nutr <- rbind(NH_mec_cont_nutr,k)
}

NH_mec_cont_nutr <- NH_mec_cont_nutr %>%
  left_join(., select(vars_summary_13, -theme), by="var_name") %>%
  relocate(summary, .before=values) %>% 
  select(-var_name,-values)
```

Nutrition dietary variables of study participants overall and by sex: Weighted statistics (mean (SD) and median [IQR]).

`r NH_mec_cont_nutr %>%  regulartable()%>% set_table_properties(layout = "autofit") %>% fontsize(size = 8, part = "body")`

## Weighted analysis: Laboratory Categorical and Continuous Variables --- mec weights

```{r S1-DataPrepR1-16, echo=FALSE, include=FALSE}
NH_mec_cont_lab <- data.frame()

for (i in 1:length(contVarsLab)){
  k <- cont_small_tables_bysex(get(contVarsLab[i]),nhanesTarget_mec)
  k$var_name <- contVarsLab[i]
  NH_mec_cont_lab <- rbind(NH_mec_cont_lab,k)
}

NH_mec_cont <- bind_rows(NH_mec_cont_lab,
                         cont_small_tables_bysex(bmxbmi_cdc_sds, nhanesTarget_mec),
                         cont_small_tables_bysex(bmxbmi_cdc_perc, nhanesTarget_mec))

NH_mec_cont <- NH_mec_cont %>%
  left_join(., select(vars_summary_13, -theme), by="var_name") %>%
  relocate(summary, .before=values) %>% 
  select(-var_name,-values)


NH_mec_cat <- bind_rows(cat_small_tables_bysex(physical_act, nhanesTarget_mec),
                        cat_small_tables_bysex(bmxbmi_cat_perc, nhanesTarget_mec)) %>% 
  left_join(., select(vars_summary_13, -theme), by="var_name") %>% 
  relocate(summary, .before=values) %>% 
  select(-var_name)
```

Laboratory characteristics of study participants overall and by sex: Weighted statistics (mean (SD) and median [IQR])).

`r NH_mec_cont %>%  regulartable()%>% set_table_properties(layout = "autofit") %>% fontsize(size = 8, part = "body") %>% add_header("", top=T)`

Physical activity and BMI (cat.): Weighted statistics (percentage [95% CI])).

`r NH_mec_cat %>%  regulartable()%>% set_table_properties(layout = "autofit") %>% fontsize(size = 8, part = "body") %>% add_header("", top=T)`

## QQ-plots

```{r S1-DataPrepR1-17, echo=FALSE, include=TRUE}
repl_final_total %>% 
  filter(inAnalysis==TRUE) %>% 
  ggplot(., aes(sample = bmxbmi_cdc_sds)) +
  geom_qq() +
  ggtitle(label = "QQplot of the Body Mass Index") + theme_minimal()
```

# Session Information

```{r S1-DataPrepR1-18 }
sessionInfo()
```

## References

`r kable(report::cite_packages())`
