# Supplementary material for: An exposome-wide association study on body mass index in adolescents using the National Health and Nutrition Examination Survey (NHANES) 2003–2004 and 2013–2014 data
Source: Sci Rep. 2022 May 25;12:8856. doi: 10.1038/s41598-022-12459-z (PMC9132896; doi:10.1038/s41598-022-12459-z)
Supplement: Supplementary file 1 — Supplementary Information. [file 41598_2022_12459_MOESM1_ESM.zip › SupplementaryMaterial_DataAnalysisDetails - Copy/S2_RegAnalysisR1.Rmd]

---
title: "Environment-wide association study on body mass index of 12-18 year-olds, US NHANES 2003-2004 and 2013-2014"
author: "Water and Health Laboratory - Cyprus University of Technology"
output:
  word_document:
    reference_docx: "template.docx"
always_allow_html: true
   
---


```{r S2-RegAnalysisR1-1, echo= FALSE, include=FALSE}

rm(list=ls())

ipak <- function(pkg){
  new.pkg <- pkg[!(pkg %in% installed.packages()[, "Package"])]
  if (length(new.pkg)) 
    install.packages(new.pkg, dependencies = TRUE)
  sapply(pkg, require, character.only = TRUE) 
}

packages <- c("data.table","Hmisc", "DT","flextable",
              "survey", "jtools","tidyverse", "patchwork",
              "tableone", "broom", "knitr", "corrplot")

ipak(packages)


if(!dir.exists("figures/")){
  dir.create("figures/")
}

if(!dir.exists("CorrCoefficientsResults/")){
  dir.create("CorrCoefficientsResults/")
}

```


```{r S2-RegAnalysisR1-2, include=FALSE}
vars <- read.csv("vars_summary_used.csv")

catVars <- vars %>%
  filter(type == "catVars") %>%
  pull(variable)
bmi_cat <- vars %>%
  filter(type == "bmi_cat") %>%
  pull(variable)
bmi_cont <- vars %>%
  filter(type == "bmi_cont") %>%
  pull(variable)
contVars <- vars %>%
  filter(type == "contVars") %>%
  pull(variable)
contVarsLab <- vars %>%
  filter(type == "contVarsLab") %>%
  pull(variable)
catVarsLab <- vars %>%
  filter(type == "catVarsLab") %>%
  pull(variable)
nutrition1 <- vars %>%
  filter(type == "nutrition1") %>%
  pull(variable)
contVarsPht <- vars %>%
  filter(type == "contVarsPht") %>%
  pull(variable)
contVarsPhe <- vars %>%
  filter(type == "contVarsPhe") %>%
  pull(variable)

contVarsLab_tr <- paste0(contVarsLab, "_tr")

nutrition1_tr <- paste0(nutrition1, "_tr")
```


```{r S2-RegAnalysisR1-3, echo=FALSE, include=FALSE}
# reading survey design objects
nhanesTarget_int2yr_03 <- readRDS("produceddata/nhanesTarget_int2yr_03.rds")
nhanesTarget_drd1_03 <- readRDS("produceddata/nhanesTarget_drd1_03.rds")
nhanesTarget_mec_03 <- readRDS("produceddata/nhanesTarget_mec_03.rds")

# reading dataframes
nhanesDesign_int2yr_df_03 <- readRDS("produceddata/nhanesDesign_int2yr_df_03.rds")
nhanesDesign_drd1_df_03 <- readRDS("produceddata/nhanesDesign_drd1_df_03.rds")
nhanesDesign_mec_df_03 <- readRDS("produceddata/nhanesDesign_mec_df_03.rds")

vars_summary_03 <- readRDS("produceddata/vars_summary_all_2003.rds") %>% 
  mutate(var_name=tolower(var_name))

disc_final_total <- readRDS("produceddata/disc_final_total.rds")
```

# Dataset 2003-2004 (discovery)

## Correlations between predictor variables 

```{r S2-RegAnalysisR1-4, echo=FALSE}
## create survey design object combining lab and nutri continuous variables using wtdrd1 weight

nhanesDesign_drd1_df_03_corr <-  subset(disc_final_total[,c("seqn", "sdmvpsu", "sdmvstra", "wtdrd1", "inAnalysis",   nutrition1_tr, contVarsLab_tr)], !is.na(wtdrd1)) 
                                                         

nhanesDesign_drd1_corr <- svydesign(id  = ~sdmvpsu,
                          strata  = ~sdmvstra,
                          weights = ~wtdrd1,
                          nest    = TRUE,
                          data    = nhanesDesign_drd1_df_03_corr)


# Here we use "subset" to tell "nhanesDesign" to look for our study population
nhanesTarget_drd1_03_corr<- subset(nhanesDesign_drd1_corr, inAnalysis==TRUE)

#creating matrix for all variables

all_corr_matrix <- combn(c(nutrition1_tr, contVarsLab_tr), 2, simplify=T) %>% 
  as.data.frame() 


#transposing the dataframe
all_corr_matrix_df <- as.data.frame(as.matrix(t(all_corr_matrix)))


source("functions/corrs_function.R")
```

```{r S2-RegAnalysisR1-5, echo=FALSE}

corrs_function(pairs_matrix_df = all_corr_matrix_df, survey_design = nhanesTarget_drd1_03_corr, vars_cat = "correlation03")
```

Correlation plot of prediction variables in 2003-2004 dataset and table with the correlation coefficients

```{r S2-RegAnalysisR1-6, echo=FALSE, fig.height=11, fig.width=8.5}
correlation03 %>%  
  rename(var_name="variables_from") %>% 
  mutate(var_name=str_replace(var_name, "_tr", "")) %>% 
  left_join(., vars_summary_03, by = "var_name") %>% 
  rename(variables_from="summary") %>%   
  rename(original_variables_from=var_name) %>% 
  rename(var_name="variables_to") %>% 
  mutate(var_name=str_replace(var_name, "_tr", "")) %>% 
  left_join(., vars_summary_03, by = "var_name") %>% 
  rename(variables_to="summary")%>%   
  rename(original_variables_to=var_name) %>%   
  ggplot() +
  geom_tile(aes(x=variables_from, y=variables_to, fill=corr)) +
  scale_fill_gradient2(low = "#324472", mid="white", high="#A41410") +
  theme_minimal() +
  theme(axis.text.x = element_text(angle = 90, size = 6),
        axis.text.y = element_text(size = 6),
        legend.position="bottom",
        axis.title.x = element_blank(),axis.title.y = element_blank())

vars_summary_03$var_name_tr <- paste0(vars_summary_03$var_name,"_tr")

correlation03_all <- correlation03 %>%
  mutate(corr=round(corr,4)) %>% 
  # create a key to remove duplicates as correlation a to b is the same as correlation b to a
  mutate(key=paste0(pmin(variables_to, variables_from), "|", pmax(variables_to, variables_from), "|", corr)) %>% 
  group_by(key) %>% 
  summarise(n=n()) %>% 
  separate(col=key, into=c("variables_to", "variables_from", "corr"), sep = "\\|") %>% 
  merge(.,vars_summary_03[,2:3], all.x=T, by.x="variables_from", by.y="var_name_tr") %>%
  dplyr::rename(var_from=summary) %>%
  merge(.,vars_summary_03[,2:3], all.x=T, by.x="variables_to", by.y="var_name_tr") %>%
  dplyr::rename(var_to=summary)  %>%
  select(c(var_from,var_to,corr)) 

if(nrow(all_corr_matrix_df)==nrow(correlation03_all)){ 
   print("The complete table will all the correlation coefficients can be found in the folder: CorrCoeffiencents_results in csv format (file name:correlation03_all.csv).")
  } else{
     print("The correlation matrix needs to be rechecked")
    }

saveRDS(correlation03, file = "produceddata/correlation03.rds")
saveRDS(correlation03_all, file = "produceddata/correlation03_all.rds")

write_csv(correlation03_all, file="CorrCoefficientsResults/correlation03_all.csv")

```


## Univariable analysis: 2003-2004 dataset


```{r S2-RegAnalysisR1-7, echo=FALSE, include=TRUE, message=FALSE, warning=TRUE}
  
# remove all objects 
rm(list=(setdiff(ls(), c("nhanesDesign_mec_df_03", "nhanesDesign_drd1_df_03","nhanesTarget_mec_03",
                         "bmi_cat","bmi_cont","nutrition1", "nutrition1_tr", "catVars",
                         "contVars","contVarsBlood","contVarsLab", "contVarsLab_tr","catVarsLab",
                         "contVarsPht", "contVarsPhe", "packages", "vars_summary_03", "corrs_function"))))


# formulas
formula_u<-"bmxbmi_cdc_sds ~ value"  #changed perc to sds


results_u_lab_cont03 <-nhanesDesign_mec_df_03 %>%
  # selecting only the contVarsLab_tr
  select(seqn, sdmvpsu, sdmvstra, wtmec2yr, bmxbmi_cdc_sds, all_of(contVarsLab_tr), inAnalysis) %>%
  pivot_longer(cols=all_of(contVarsLab_tr), names_to = "variable", values_to = "value") %>% 
  mutate(value=as.numeric(value)) %>%
  group_by(variable) %>%
  do(tidy(svyglm(formula_u, data = ., 
                 design=subset(svydesign(id      = ~sdmvpsu,
                                  strata  = ~sdmvstra,
                                  weights = ~wtmec2yr,
                                  nest    = TRUE,
                                  data    = .), inAnalysis==TRUE)))) %>%
  filter(term!="(Intercept)") %>% 
  mutate(Category="Laboratory",
         dataset="nhanesDesign_mec_df_03")


results_u_lab_cat03 <-nhanesDesign_mec_df_03 %>% 
  # selecting only the caVarsLab
  select(seqn, sdmvpsu, sdmvstra, wtmec2yr, bmxbmi_cdc_sds, all_of(catVarsLab), inAnalysis) %>%
    pivot_longer(cols=all_of(catVarsLab), names_to = "variable", values_to = "value") %>%
    #mutate(value=as.numeric(value)) %>%
   group_by(variable) %>%
  do(tidy(svyglm(formula_u, data = ., 
                 design=subset(svydesign(id      = ~sdmvpsu,
                                  strata  = ~sdmvstra,
                                  weights = ~wtmec2yr,
                                  nest    = TRUE,
                                  data    = .), inAnalysis==TRUE)))) %>%
  filter(term!="(Intercept)") %>% 
  mutate(Category="Physical activity",
         dataset="nhanesDesign_mec_df_03")


results_u_nutr_03 <-nhanesDesign_drd1_df_03 %>%
  # selecting only the contVarsLab_tr
  select(seqn, sdmvpsu, sdmvstra, wtdrd1, bmxbmi_cdc_sds, all_of(nutrition1_tr), inAnalysis) %>%
  pivot_longer(cols=all_of(nutrition1_tr), names_to = "variable", values_to = "value") %>% 
  mutate(value=as.numeric(value)) %>%
  group_by(variable) %>%
  do(tidy(svyglm(formula_u, data = ., 
                 design=subset(svydesign(id      = ~sdmvpsu,
                                  strata  = ~sdmvstra,
                                  weights = ~wtdrd1,
                                  nest    = TRUE,
                                  data    = .), inAnalysis==TRUE)))) %>%
  filter(term!="(Intercept)") %>% 
  mutate(Category="Nutrition (day1)",
         dataset="nhanesDesign_drd1_df_03") %>% 
  ungroup()

results_u_03 <- bind_rows(results_u_nutr_03, results_u_lab_cont03, results_u_lab_cat03) %>% 
  mutate(analysis="A. Univariable analysis 2003-2004")


# FDR: Benjamini Hochberg
results_u_03$fdr <- p.adjust(results_u_03$p.value, method='BH') 

results_u_03$yintercept=-log10(max(results_u_03[which(results_u_03$fdr < 0.05), 'p.value']))
##table with significant associations at fdr<0.05
sig_results_u_03 <-results_u_03 %>% 
  filter(fdr < 0.05) %>%
  arrange(p.value) %>%
  mutate_if(is.numeric, .funs = ~round(., digits=3)) %>% 
  mutate(var_name=str_replace(variable, "_tr", "")) %>% 
  left_join(., vars_summary_03, by = "var_name") %>%
  ungroup() %>%
  select(c(summary,Category,estimate,std.error,statistic,p.value,fdr)) 

ggplot(results_u_03) +
  geom_point(aes(x=estimate, y=-log10(p.value), color=Category), alpha=0.7) + 
  geom_hline(yintercept=-log10(max(results_u_03[which(results_u_03$fdr < 0.05), 'p.value']))) +
  scale_color_manual(values=c("#4d7298", "#8E3B46", "#ffb140")) +
  theme_minimal() +
  theme(legend.position = "bottom") +
  labs(caption="Univariable analysis - 2003-2004") +
  guides(color=guide_legend(title="Variables"))

```

Univariate regression results - FDR - BH method <0.05

`r sig_results_u_03 %>% regulartable() %>% set_table_properties(layout = "autofit") %>% fontsize(size = 8, part = "body")`


## Multivariable analysis: 2003-2004 dataset

```{r S2-RegAnalysisR1-8, echo=FALSE, message=FALSE, warning=TRUE}

# remove all objects 
rm(list=(setdiff(ls(), c("nhanesDesign_mec_df_03", "nhanesDesign_mec_03",
                         "nhanesDesign_drd1_df_03","nhanesTarget_mec_03", "bmi_cat",
                         "bmi_cont","nutrition1", "nutrition1_tr", "catVars", "contVars",
                         "contVarsBlood","contVarsLab", "contVarsLab_tr", "catVarsLab",
                         "contVarsPht", "contVarsPhe", "packages", "vars_summary_03", "results_u_03","corrs_function"))))

  
# formulas
formula_m<-"bmxbmi_cdc_sds ~ ridageyr + sex + indfmpir + ethnicity + smoker_home + value"


results_m_lab_cont03 <-nhanesDesign_mec_df_03 %>%
  # selecting only the contVarsLab_tr
  select(seqn, sdmvpsu, sdmvstra, wtmec2yr, ridageyr, sex, indfmpir, ethnicity, smoker_home, bmxbmi_cdc_sds, all_of(contVarsLab_tr), inAnalysis) %>%
  pivot_longer(cols=all_of(contVarsLab_tr), names_to = "variable", values_to = "value") %>% 
  mutate(value=as.numeric(value)) %>%
  group_by(variable) %>%
  do(tidy(svyglm(formula_m, data = ., 
                 design=subset(svydesign(id      = ~sdmvpsu,
                                  strata  = ~sdmvstra,
                                  weights = ~wtmec2yr,
                                  nest    = TRUE,
                                  data    = .), inAnalysis==TRUE)))) %>%
  filter(term!="(Intercept)", term!="ridageyr",
         term!="sexMale",
         term!="ethnicityNon-Hispanic Black",
         term!="ethnicityNon-Hispanic White",
         term!="ethnicityOther",
         term!="ethnicityOther Hispanic",
         term!="indfmpir",
         term!="smoker_homeYes") %>% 
  mutate(Category="Laboratory",
         dataset="nhanesDesign_mec_df_03") %>%
  ungroup()


results_m_lab_cat03 <-nhanesDesign_mec_df_03 %>%
  # selecting only the catVarsLab
  select(seqn, sdmvpsu, sdmvstra, wtmec2yr, ridageyr, sex, indfmpir, ethnicity, smoker_home, bmxbmi_cdc_sds, all_of(catVarsLab), inAnalysis) %>%
  pivot_longer(cols=all_of(catVarsLab), names_to = "variable", values_to = "value") %>% 
  #mutate(value=as.numeric(value)) %>%
  group_by(variable) %>%
  do(tidy(svyglm(formula_m, data = ., 
                 design=subset(svydesign(id      = ~sdmvpsu,
                                  strata  = ~sdmvstra,
                                  weights = ~wtmec2yr,
                                  nest    = TRUE,
                                  data    = .), inAnalysis==TRUE)))) %>%
  filter(term!="(Intercept)", term!="ridageyr",
         term!="sexMale",
         term!="ethnicityNon-Hispanic Black",
         term!="ethnicityNon-Hispanic White",
         term!="ethnicityOther",
         term!="ethnicityOther Hispanic",
         term!="indfmpir",
         term!="smoker_homeYes") %>% 
  mutate(Category="Physical activity",
         dataset="nhanesDesign_mec_df_03") %>% 
  ungroup()


results_m_nutri_cont03 <-nhanesDesign_drd1_df_03 %>%
  select(seqn, sdmvpsu, sdmvstra, wtdrd1, ridageyr, sex, indfmpir, ethnicity, smoker_home, bmxbmi_cdc_sds, all_of(nutrition1_tr), inAnalysis) %>%
  pivot_longer(cols=all_of(nutrition1_tr), names_to = "variable", values_to = "value") %>% 
  mutate(value=as.numeric(value)) %>%
  group_by(variable) %>%
  do(tidy(svyglm(formula_m, data = ., 
                 design=subset(svydesign(id      = ~sdmvpsu,
                                  strata  = ~sdmvstra,
                                  weights = ~wtdrd1,
                                  nest    = TRUE,
                                  data    = .), inAnalysis==TRUE)))) %>%
  filter(term!="(Intercept)", term!="ridageyr",
         term!="sexMale",
         term!="ethnicityNon-Hispanic Black",
         term!="ethnicityNon-Hispanic White",
         term!="ethnicityOther",
         term!="ethnicityOther Hispanic",
         term!="indfmpir",
         term!="smoker_homeYes") %>% 
  mutate(Category="Nutrition (day1)",
         dataset="nhanesDesign_drd1_df_03") %>% 
  ungroup()


results_m_03 <- bind_rows(results_m_lab_cont03, results_m_nutri_cont03, 
                          results_m_lab_cat03 ) %>% 
  mutate(analysis="B. Multivariable analysis 2003-2004")


# FDR: BH method
results_m_03$fdr <- p.adjust(results_m_03$p.value, method='BH') 

results_m_03$yintercept=-log10(max(results_m_03[which(results_m_03$fdr < 0.05), 'p.value']))

##table with significant associations at fdr<0.05
sig_results_m_03<-results_m_03 %>% 
  filter(fdr < 0.05) %>%
  arrange(p.value) %>%
  mutate_if(is.numeric, .funs = ~round(., digits=3))%>% 
  mutate(var_name=str_replace(variable, "_tr", "")) %>% 
  left_join(., vars_summary_03, by = "var_name") %>%
  select(c(summary, Category, estimate,std.error,statistic,p.value,fdr))

ggplot(results_m_03) +
  geom_point(aes(x=estimate, y=-log10(p.value), color=Category), alpha=0.7) + 
  geom_hline(yintercept=-log10(max(results_m_03[which(results_m_03$fdr < 0.05), 'p.value']))) +
  scale_color_manual(values=c("#4d7298", "#8E3B46", "#ffb140")) +
  theme_minimal() +
  theme(legend.position = "bottom") +
  labs(caption="Multivariable analysis - 2003-2004") +
  guides(color=guide_legend(title="Variables"))


sig_0304 <- results_m_03 %>%
  filter(fdr < 0.05) %>% 
  mutate_if(is.numeric, .funs = ~round(., digits=3))

figure3 <- bind_rows(results_u_03, results_m_03) %>% 
  ggplot(.) +
  ggtitle("Volcano plots for the univariate and multivariable regressions\nin  the 2003-2004 survey") +
  geom_point(aes(x=estimate, y=-log10(p.value), color=Category), alpha=0.7) + 
  geom_line(aes(x=estimate, y=yintercept)) +
  facet_grid(~ analysis) +
  scale_color_manual(values=c("#4d7298", "#8E3B46", "#ffb140")) +
  theme_minimal() +
  theme(legend.position = "bottom") +
  guides(color=guide_legend(title="Variables"))


ggsave(figure3, device = "pdf", dpi = 300, filename  = "figures/figure3.pdf")
ggsave(figure3, dpi = 300, filename  = "figures/figure3.png")

```

Multivariable regression results - FDR - BH method <0.05"

`r sig_results_m_03 %>% regulartable() %>% set_table_properties(layout = "autofit") %>% fontsize(size = 8, part = "body")`

### Plots of the predicted values per sex for the significant predictors (FDR<0.05)

```{r S2-RegAnalysisR1-9, echo=FALSE, fig.height=6.5, fig.width=8.5}
vars_sig_03 <- results_m_03 %>% 
  filter(fdr < 0.05) %>%
  arrange(p.value) %>%
  mutate_if(is.numeric, .funs = ~round(., digits=3)) %>% 
  mutate(var_name=str_replace(variable, "_tr", "")) %>% 
  left_join(., vars_summary_03, by = "var_name")

for(i in 1:nrow(vars_sig_03)){
  
  predictor <- vars_sig_03 %>% 
    slice(i) %>% 
    select(variable) %>% 
    pull(variable)
  dataset <- vars_sig_03 %>% 
    slice(i) %>% 
    select(dataset) %>% 
    pull(dataset)

  
  if(dataset=="nhanesDesign_mec_df_03"){
    s_design <- subset(svydesign(id = ~sdmvpsu,
                                  strata  = ~sdmvstra,
                                  weights = ~wtmec2yr,
                                  nest    = TRUE,
                                  data    = nhanesDesign_mec_df_03), inAnalysis==TRUE)
    
  model1 <- svyglm(paste0("bmxbmi_cdc_sds ~ ridageyr + sex + indfmpir + ethnicity + smoker_home + ", predictor), 
                   data = nhanesDesign_mec_df_03, design=s_design)
 
  
  print(sjPlot::plot_model(model1, type = "pred", terms = c(predictor, "sex"), show.data = T) +
    theme_minimal() + 
    theme(legend.position = "bottom") +
    labs(y="BMI sds", x=vars_sig_03[i, "summary"], title=NULL, caption="Predicted values - 2003-2004"))
  
 
  
  }
  
    if(dataset=="nhanesDesign_drd1_df_03"){
    s_design <- subset(svydesign(id = ~sdmvpsu,
                                  strata  = ~sdmvstra,
                                  weights = ~wtdrd1,
                                  nest    = TRUE,
                                  data    = nhanesDesign_drd1_df_03), inAnalysis==TRUE)
  model1 <- svyglm(paste0("bmxbmi_cdc_sds ~ ridageyr + sex + indfmpir + ethnicity + smoker_home + ", predictor), data = nhanesDesign_drd1_df_03, design=s_design)
 
  
  print(sjPlot::plot_model(model1, type = "pred", terms = c(predictor, "sex"), show.data = T) +
    theme_minimal() + 
    theme(legend.position = "bottom") +
    labs(y="BMI sds", x=vars_sig_03[i, "summary"], title=NULL, caption="Predicted values - 2003-2004"))
  
  } 
   rm(model1, s_design, predictor, dataset)
}
```


# Dataset 2013-2014 (replication)

```{r S2-RegAnalysisR1-10, echo=FALSE}

rm(list=(setdiff(ls(), c("nhanesDesign_mec_df_03", "nhanesDesign_mec_03",
                         "nhanesDesign_drd1_df_03","nhanesTarget_mec_03", 
                         "nutr_corr_matrix2", "corrs_function",
                         "lab_corr_matrix2", "nutrition1", "nutrition1_tr",  
                         "catVars", "contVars",  "catVarsLab","contVarsLab", 
                         "vars_summary_03", "sig_0304", 
                         "contVarsLab_tr","packages", "contVarsPhe", "contVarsPht", "bmi_cont", "corrs_function"))))


nhanesTarget_int2yr_13 <- readRDS("produceddata/nhanesTarget_int2yr_13.rds")
nhanesTarget_drd1_13 <- readRDS("produceddata/nhanesTarget_drd1_13.rds")
nhanesTarget_mec_13 <- readRDS("produceddata/nhanesTarget_mec_13.rds")

nhanesDesign_int2yr_df_13 <- readRDS("produceddata/nhanesDesign_int2yr_df_13.rds")
nhanesDesign_drd1_df_13 <- readRDS("produceddata/nhanesDesign_drd1_df_13.rds")
nhanesDesign_mec_df_13 <- readRDS("produceddata/nhanesDesign_mec_df_13.rds")
vars_summary_13 <- readRDS("produceddata/vars_summary_all_2013.rds")
repl_final_total <- readRDS("produceddata/repl_final_total.rds")
```

## Correlations between predictor variables 

```{r S2-RegAnalysisR1-11, echo=FALSE,  fig.width=7, fig.height=9}

# create survey design object combining lab and nutri continuous variables using wtdrd1 weight

nhanesDesign_drd1_df_13_corr <-  subset(repl_final_total[,c("seqn", "sdmvpsu", "sdmvstra", "wtdrd1", "inAnalysis"  ,  catVars , contVars , nutrition1_tr ,contVarsLab_tr )]  , !is.na(wtdrd1)) 

#XA: i removed from here the non-transformed vars

nhanesDesign_drd1_corr <- svydesign(id  = ~sdmvpsu,
                          strata  = ~sdmvstra,
                          weights = ~wtdrd1,
                          nest    = TRUE,
                          data    = nhanesDesign_drd1_df_13_corr)

# Here we use "subset" to tell "nhanesDesign" to look for our study population
nhanesTarget_drd1_13_corr<- subset(nhanesDesign_drd1_corr, inAnalysis==TRUE)


#creating matrix for all variables

all_corr_matrix <- combn(c(nutrition1_tr, contVarsLab_tr), 2, simplify=T) %>% 
  as.data.frame() 


#transposing the dataframe
all_corr_matrix_df <- as.data.frame(as.matrix(t(all_corr_matrix)))


corrs_function(pairs_matrix_df = all_corr_matrix_df, survey_design = nhanesTarget_drd1_13_corr, vars_cat = "correlation13")


correlation13 %>%  
  rename(var_name="variables_from") %>% 
  mutate(var_name=str_replace(var_name, "_tr", "")) %>% 
  left_join(., vars_summary_13, by = "var_name") %>% 
  rename(variables_from="summary") %>%   
  rename(original_variables_from=var_name) %>% 
  rename(var_name="variables_to") %>% 
  mutate(var_name=str_replace(var_name, "_tr", "")) %>% 
  left_join(., vars_summary_13, by = "var_name") %>% 
  rename(variables_to="summary")%>%   
  rename(original_variables_to=var_name) %>% 
  ggplot() +
  geom_tile(aes(x=variables_from, y=variables_to, fill=corr)) +
  scale_fill_gradient2(low = "#324472", mid="white", high="#A41410") +
  theme_minimal() +
  theme(axis.text.x = element_text(angle = 90, size = 6),
        axis.text.y = element_text(size = 6),
        legend.position="bottom",
        axis.title.x = element_blank(),axis.title.y = element_blank())

vars_summary_13$var_name_tr <- paste0(vars_summary_13$var_name,"_tr")
```


Correlation plot of prediction variables in 2013-2014 dataset

```{r S2-RegAnalysisR1-12, echo=FALSE, message=FALSE, warning=TRUE}
correlation13_all <- correlation13 %>% 
  mutate(corr=round(corr,4)) %>% 
  # create a key to remove duplicates as correlation a to b is the same as correlation b to a
  mutate(key=paste0(pmin(variables_to, variables_from), "|", pmax(variables_to, variables_from), "|", corr)) %>% 
  group_by(key) %>% 
  summarise(n=n()) %>% 
  separate(col=key, into=c("variables_to", "variables_from", "corr"), sep = "\\|") %>% 
  merge(., vars_summary_13[,2:3], all.x=T, by.x="variables_from", by.y="var_name_tr") %>%
  dplyr::rename(var_from=summary) %>%
  merge(.,vars_summary_13[,2:3], all.x=T, by.x="variables_to", by.y="var_name_tr") %>%
  dplyr::rename(var_to=summary)  %>%
  select(c(var_from,var_to,corr)) 

if(nrow(all_corr_matrix_df)==nrow(correlation13_all)){ 
   print("The complete table will all the correlation coefficients can be found in the folder: CorrCoeffiencents_results in csv format (file name:correlation13_all.csv).")
  } else{
     print("The correlation matrix needs to be rechecked")
    }


saveRDS(correlation13, file = "produceddata/correlation13.rds")
saveRDS(correlation13_all, file = "produceddata/correlation13_all.rds")

write_csv(correlation13_all, file="CorrCoefficientsResults/correlation13_all.csv")

```


# Univariable regressions: dataset 2013-2014


```{r S2-RegAnalysisR1-13, echo=FALSE, include=TRUE,message=FALSE, warning=TRUE}

# remove all objects 
rm(list=(setdiff(ls(), c("nhanesDesign_mec_df_13", "nhanesDesign_mec_13",
                         "nhanesDesign_drd1_df_13","nhanesTarget_mec_13", 
                         "nhanesDesign_mec_df_03", "nhanesDesign_mec_03",
                         "nhanesDesign_drd1_df_03","nhanesTarget_mec_03",   
                         "bmi_cat","bmi_cont","nutrition1","nutrition1_tr",
                         "catVars", "contVars","contVarsBlood","contVarsLab", 
                         "contVarsLab_tr","catVarsLab", "contVarsPht", "contVarsPhe", 
                         "packages", "vars_summary_03","vars_summary_13","sig_0304"))))


#formulas
formula_u<-"bmxbmi_cdc_sds ~ value"  #changed perc to sds


results_u_lab_cont13 <-nhanesDesign_mec_df_13 %>%
  # selecting only the contVarsLab_tr
  select(seqn, sdmvpsu, sdmvstra, wtmec2yr, bmxbmi_cdc_sds, all_of(contVarsLab_tr), inAnalysis) %>%
  pivot_longer(cols=all_of(contVarsLab_tr), names_to = "variable", values_to = "value") %>% 
  mutate(value=as.numeric(value)) %>%
  group_by(variable) %>%
  do(tidy(svyglm(formula_u, data = ., 
                 design=subset(svydesign(id      = ~sdmvpsu,
                                  strata  = ~sdmvstra,
                                  weights = ~wtmec2yr,
                                  nest    = TRUE,
                                  data    = .), inAnalysis==TRUE)))) %>%
  filter(term!="(Intercept)") %>% 
  mutate(Category="Laboratory",
         dataset="nhanesDesign_mec_df_13")


results_u_lab_cat13 <-nhanesDesign_mec_df_13 %>%
  # selecting only the catVarsLab
  select(seqn, sdmvpsu, sdmvstra, wtmec2yr, bmxbmi_cdc_sds, all_of(catVarsLab), inAnalysis) %>%
  pivot_longer(cols=all_of(catVarsLab), names_to = "variable", values_to = "value") %>% 
  #mutate(value=as.numeric(value)) %>%
  group_by(variable) %>%
  do(tidy(svyglm(formula_u, data = ., 
                 design=subset(svydesign(id      = ~sdmvpsu,
                                  strata  = ~sdmvstra,
                                  weights = ~wtmec2yr,
                                  nest    = TRUE,
                                  data    = .), inAnalysis==TRUE)))) %>%
  filter(term!="(Intercept)") %>% 
  mutate(Category="Physical activity",
         dataset="nhanesDesign_mec_df_13")


results_u_nutr_13 <-nhanesDesign_drd1_df_13 %>%
  # selecting only the contVarsLab_tr
  select(seqn, sdmvpsu, sdmvstra, wtdrd1, bmxbmi_cdc_sds, all_of(nutrition1_tr), inAnalysis) %>%
  pivot_longer(cols=all_of(nutrition1_tr), names_to = "variable", values_to = "value") %>% 
  mutate(value=as.numeric(value)) %>%
  group_by(variable) %>%
  do(tidy(svyglm(formula_u, data = ., 
                 design=subset(svydesign(id      = ~sdmvpsu,
                                  strata  = ~sdmvstra,
                                  weights = ~wtdrd1,
                                  nest    = TRUE,
                                  data    = .), inAnalysis==TRUE)))) %>%
  filter(term!="(Intercept)") %>% 
  mutate(Category="Nutrition (day1)",
         dataset="nhanesDesign_drd1_df_13") %>% 
  ungroup()

results_u_13 <- bind_rows(results_u_nutr_13, results_u_lab_cont13, results_u_lab_cat13) %>% 
  mutate(analysis="A. Univariable analysis 2013-2014")

#FDR correction: BH method
results_u_13$fdr <- p.adjust(results_u_13$p.value, method='BH') 
results_u_13$yintercept=-log10(max(results_u_13[which(results_u_13$fdr < 0.05), 'p.value']))


##table with significant associations at fdr<0.05
sig_results_u_13<-results_u_13 %>% 
  filter(fdr < 0.05) %>%
  arrange(p.value) %>%
  mutate_if(is.numeric, .funs = ~round(., digits=3)) %>% 
  mutate(var_name=str_replace(variable, "_tr", "")) %>% 
  left_join(., vars_summary_13, by = "var_name") %>%
  ungroup() %>%
  select(c(summary,Category,estimate,std.error,statistic,p.value,fdr))

ggplot(results_u_13) +
  geom_point(aes(x=estimate, y=-log10(p.value), color=Category), alpha=0.7) + 
  geom_hline(yintercept=-log10(max(results_u_13[which(results_u_13$fdr < 0.05), 'p.value']))) +
  scale_color_manual(values=c("#4d7298", "#8E3B46", "#ffb140")) +
  theme_minimal() +
  theme(legend.position = "bottom") +
  labs(caption = "Univariable analysis - 2013-2014") +
  guides(color=guide_legend(title="Variables")) 

```


Univariate regression results - FDR - BH method <0.05

`r sig_results_u_13 %>% regulartable() %>% set_table_properties(layout = "autofit") %>% fontsize(size = 8, part = "body")`


# Multivariable regressions: dataset 2013-2014

```{r S2-RegAnalysisR1-14, echo=FALSE, message=FALSE, warning=TRUE}


# remove all objects 
rm(list=(setdiff(ls(), c("nhanesDesign_mec_df_13", "nhanesDesign_mec_13",
                         "nhanesDesign_drd1_df_13","nhanesTarget_mec_13", 
                         "nhanesDesign_mec_df_03", "nhanesDesign_mec_03",
                         "nhanesDesign_drd1_df_03","nhanesTarget_mec_03", 
                         "bmi_cat","bmi_cont", "nutrition1", "nutrition1_tr",
                         "catVars", "contVars","contVarsBlood","contVarsLab", 
                         "contVarsLab_tr","catVarsLab", "contVarsPht", "contVarsPhe", 
                         "packages", "vars_summary_13","vars_summary_03", "results_u_13",
                         "sig_0304"))))

# formulas
formula_m<-"bmxbmi_cdc_sds ~ ridageyr + sex + indfmpir + ethnicity + smoker_home + value"

results_m_lab_cont13 <-nhanesDesign_mec_df_13 %>%
  # selecting only the contVarsLab_tr
  select(seqn, sdmvpsu, sdmvstra, wtmec2yr, ridageyr, sex, indfmpir, ethnicity, smoker_home, bmxbmi_cdc_sds, all_of(contVarsLab_tr), inAnalysis) %>%
  pivot_longer(cols=all_of(contVarsLab_tr), names_to = "variable", values_to = "value") %>% 
  mutate(value=as.numeric(value)) %>%
  group_by(variable) %>%
  do(tidy(svyglm(formula_m, data = ., 
                 design=subset(svydesign(id      = ~sdmvpsu,
                                  strata  = ~sdmvstra,
                                  weights = ~wtmec2yr,
                                  nest    = TRUE,
                                  data    = .), inAnalysis==TRUE)))) %>%
  filter(term!="(Intercept)", term!="ridageyr",
         term!="sexMale",
         term!="ethnicityNon-Hispanic Black",
         term!="ethnicityNon-Hispanic White",
         term!="ethnicityOther",
         term!="ethnicityOther Hispanic",
         term!="indfmpir",
         term!="smoker_homeYes") %>% 
  mutate(Category="Laboratory",
         dataset="nhanesDesign_mec_df_13") %>% 
  ungroup()


results_m_lab_cat13 <-nhanesDesign_mec_df_13 %>%
  # selecting only the catVarsLab
  select(seqn, sdmvpsu, sdmvstra, wtmec2yr, ridageyr, sex, indfmpir, ethnicity, smoker_home, bmxbmi_cdc_sds, all_of(catVarsLab), inAnalysis) %>%
  pivot_longer(cols=all_of(catVarsLab), names_to = "variable", values_to = "value") %>% 
  #mutate(value=as.numeric(value)) %>%
  group_by(variable) %>%
  do(tidy(svyglm(formula_m, data = ., 
                 design=subset(svydesign(id      = ~sdmvpsu,
                                  strata  = ~sdmvstra,
                                  weights = ~wtmec2yr,
                                  nest    = TRUE,
                                  data    = .), inAnalysis==TRUE)))) %>%
  filter(term!="(Intercept)", term!="ridageyr",
         term!="sexMale",
         term!="ethnicityNon-Hispanic Black",
         term!="ethnicityNon-Hispanic White",
         term!="ethnicityOther",
         term!="ethnicityOther Hispanic",
         term!="indfmpir",
         term!="smoker_homeYes") %>% 
  mutate(Category="Physical activity",
         dataset="nhanesDesign_mec_df_13") %>% 
  ungroup()


results_m_nutri_cont13 <-nhanesDesign_drd1_df_13 %>%
  select(seqn, sdmvpsu, sdmvstra, wtdrd1, ridageyr, sex, indfmpir, ethnicity, 
         smoker_home, bmxbmi_cdc_sds, all_of(nutrition1_tr), inAnalysis) %>%
  pivot_longer(cols=all_of(nutrition1_tr), names_to = "variable", values_to = "value") %>% 
  mutate(value=as.numeric(value)) %>%
  group_by(variable) %>%
  do(tidy(svyglm(formula_m, data = ., 
                 design=subset(svydesign(id      = ~sdmvpsu,
                                  strata  = ~sdmvstra,
                                  weights = ~wtdrd1,
                                  nest    = TRUE,
                                  data    = .), inAnalysis==TRUE)))) %>%
  filter(term!="(Intercept)", term!="ridageyr",
         term!="sexMale",
         term!="ethnicityNon-Hispanic Black",
         term!="ethnicityNon-Hispanic White",
         term!="ethnicityOther",
         term!="ethnicityOther Hispanic",
         term!="indfmpir",
         term!="smoker_homeYes") %>% 
  mutate(Category="Nutrition (day1)",
         dataset="nhanesDesign_drd1_df_13") %>% 
  ungroup()


results_m_13 <- bind_rows(results_m_lab_cont13, results_m_nutri_cont13, results_m_lab_cat13)%>% 
  mutate(analysis="B. Multivariable analysis 2013-2014")

# FDR correction: BH method
results_m_13$fdr <- p.adjust(results_m_13$p.value, method='BH') 
results_m_13$yintercept=-log10(max(results_m_13[which(results_m_13$fdr < 0.05), 'p.value']))


##table with significant associations at fdr<0.05
sig_results_m_13<-results_m_13 %>% 
  filter(fdr < 0.05) %>%
  arrange(p.value) %>%
  mutate_if(is.numeric, .funs = ~round(., digits=3)) %>% 
  mutate(var_name=str_replace(variable, "_tr", "")) %>% 
  left_join(., vars_summary_13, by = "var_name") %>%
  ungroup() %>%
  select(c(summary,Category,estimate,std.error,statistic,p.value,fdr))

ggplot(results_m_13) +
  geom_point(aes(x=estimate, y=-log10(p.value), color=Category), alpha=0.7) + 
  geom_hline(yintercept=-log10(max(results_m_13[which(results_m_13$fdr < 0.05), 'p.value']))) +
  scale_color_manual(values=c("#4d7298", "#8E3B46", "#ffb140")) +
  theme_minimal() +
  theme(legend.position = "bottom") +
  guides(color=guide_legend(title="Variables"))


figure4 <- bind_rows(results_u_13, results_m_13) %>% 
  ggplot(.) +
  ggtitle("Volcano plots for the univariate and multivariable regressions\nin the 2013-2014 survey") +
  geom_point(aes(x=estimate, y=-log10(p.value), color=Category), alpha=0.7) + 
  geom_line(aes(x=estimate, y=yintercept)) +
  facet_grid(~ analysis) +
  scale_color_manual(values=c("#4d7298", "#8E3B46", "#ffb140")) +
  theme_minimal() +
  theme(legend.position = "bottom") +
  guides(color=guide_legend(title="Variables"))


ggsave(figure4, device = "pdf",dpi = 300, filename  = "figures/figure4.pdf")
ggsave(figure4, dpi = 300, filename  = "figures/figure4.png")

sig_1314 <- results_m_13 %>%
  filter(fdr < 0.05) %>% 
  mutate_if(is.numeric, .funs = ~round(., digits=3))


sig_total <- inner_join(sig_0304,sig_1314, by="variable") %>% 
  mutate(var_name=str_replace(variable, "_tr", "")) %>% 
  left_join(., vars_summary_13, by = "var_name") %>%
  select(variable,var_name,summary,Category.x) %>%
  dplyr::rename(category=Category.x)

```


Multivariable regression results - FDR - BH method <0.05"

`r sig_results_m_13 %>% regulartable() %>% set_table_properties(layout = "autofit") %>% fontsize(size = 8, part = "body")`


## Plots of the predicted values per sex for the significant predictors (FDR<0.05)

```{r S2-RegAnalysisR1-15, echo=FALSE, fig.height=4, fig.width=6.5}
vars_sig_13 <- results_m_13 %>% 
  filter(fdr < 0.05) %>%
  arrange(p.value) %>%
  mutate_if(is.numeric, .funs = ~round(., digits=3)) %>% 
  mutate(var_name=str_replace(variable, "_tr", "")) %>% 
  left_join(., vars_summary_13, by = "var_name")

for(i in 1:nrow(vars_sig_13)){
  
  predictor <- vars_sig_13 %>% 
    slice(i) %>% 
    select(variable) %>% 
    pull(variable)
  dataset <- vars_sig_13 %>% 
    slice(i) %>% 
    select(dataset) %>% 
    pull(dataset)
 
  if(dataset=="nhanesDesign_mec_df_13"){
    s_design <- subset(svydesign(id = ~sdmvpsu,
                                  strata  = ~sdmvstra,
                                  weights = ~wtmec2yr,
                                  nest    = TRUE,
                                  data    = nhanesDesign_mec_df_13), inAnalysis==TRUE)
  model1 <- svyglm(paste0("bmxbmi_cdc_sds ~ ridageyr + sex + indfmpir + ethnicity + smoker_home + ", predictor), data = nhanesDesign_mec_df_13, design=s_design)
 
  
  print(sjPlot::plot_model(model1, type = "pred", terms = c(predictor, "sex"), show.data = T) +
    theme_minimal() + 
    theme(legend.position = "bottom") +
    labs(y="BMI sds", x=vars_sig_13[i, "summary"], title=NULL, caption="Predicted values - 2013-2014"))
  }
  
  
    if(dataset=="nhanesDesign_drd1_df_13"){
    s_design <- subset(svydesign(id = ~sdmvpsu,
                                  strata  = ~sdmvstra,
                                  weights = ~wtdrd1,
                                  nest    = TRUE,
                                  data    = nhanesDesign_drd1_df_13), inAnalysis==TRUE)
  model1 <- svyglm(paste0("bmxbmi_cdc_sds ~ ridageyr + sex + indfmpir + ethnicity + smoker_home + ", predictor), data = nhanesDesign_drd1_df_13, design=s_design)
 
  
  print(sjPlot::plot_model(model1, type = "pred", terms = c(predictor, "sex"), show.data = T) +
    theme_minimal() + 
    theme(legend.position = "bottom") +
    labs(y="BMI sds", x=vars_sig_13[i, "summary"], title=NULL, caption="Predicted values - 2013-2014"))
  }
   rm(model1, s_design, predictor, dataset)
}

```

# Exporing interactions between sex and the other ExWAS predictors (in the discovery and replication datasets)

```{r S2-RegAnalysisR1-16, echo=FALSE, message=FALSE, warning=TRUE}

# remove all objects 
rm(list=(setdiff(ls(), c("nhanesDesign_mec_df_13", "nhanesDesign_mec_13",
                         "nhanesDesign_drd1_df_13","nhanesTarget_mec_13", 
                         "nhanesDesign_mec_df_03", "nhanesDesign_mec_03",
                         "nhanesDesign_drd1_df_03","nhanesTarget_mec_03", 
                         "bmi_cat", "bmi_cont","nutrition1", "nutrition1_tr", 
                         "catVars", "contVars", "contVarsBlood",
                         "contVarsLab", "contVarsLab_tr", "catVarsLab",
                         "contVarsPht", "contVarsPhe", "packages",  
                         "vars_summary_03", "vars_summary_13",
                         "sig_total"))))

sig_vars_lab <- sig_total %>% 
  filter(category=="Laboratory") %>%
  pull(variable)

sig_vars_nutr<-sig_total %>% 
  filter(category=="Nutrition (day1)") %>%
  pull(variable)

sig_vars_lab_cat<-sig_total %>% 
  filter(category=="Physical activity") %>%
  pull(variable)

# formulas
formula_int<-"bmxbmi_cdc_sds ~ ridageyr + sex + indfmpir + ethnicity + smoker_home + value + value*sex"

results_m_lab_cont03 <-nhanesDesign_mec_df_03 %>%
  # selecting only the significant variables from the group of the laboratory variables
  select(seqn, sdmvpsu, sdmvstra, wtmec2yr, ridageyr, sex, indfmpir, ethnicity, 
         smoker_home, bmxbmi_cdc_sds, bmxbmi_cat_perc, all_of(sig_vars_lab), inAnalysis) %>%
  pivot_longer(cols=all_of(sig_vars_lab), names_to = "variable", values_to = "value") %>% 
  mutate(value=as.numeric(value)) %>%
  group_by(variable) %>%
  do(tidy(svyglm(formula_int, data = ., 
                 design=subset(svydesign(id      = ~sdmvpsu,
                                  strata  = ~sdmvstra,
                                  weights = ~wtmec2yr,
                                  nest    = TRUE,
                                  data    = .), inAnalysis==TRUE)))) %>%
  filter(term=="sexMale:value") %>% 
  mutate(Category="Laboratory",
         dataset="nhanesDesign_mec_df_03") %>%
  ungroup() 

sig_inter_vars_03 <- results_m_lab_cont03 %>%
  filter(p.value <0.05) %>%
  pull(variable)


modFrame_interactions03 <- data.frame()

for(i in 1:length(sig_inter_vars_03)){
    model <- paste0("bmxbmi_cdc_sds ~ ridageyr + sex + indfmpir + ethnicity + smoker_home + ",
                    sig_inter_vars_03[i], " + ", sig_inter_vars_03[i], "*sex")
 # print(model)
  
  mod <- svyglm(model, design = nhanesTarget_mec_03)
  modFrame <- tidy(mod)
  modFrame$var_name <- str_replace(sig_inter_vars_03[i], pattern="_tr", replacement = "") 
  modFrame <- modFrame %>% 
  left_join(., vars_summary_03, by = "var_name")
  
  #print(modFrame)
  
  modFrame_interactions03 <- rbind(modFrame_interactions03, modFrame) 
  rm(model, mod, modFrame)
}


results_m_lab_cont13 <-nhanesDesign_mec_df_13 %>%
  # selecting only the contVarsLab_tr
  select(seqn, sdmvpsu, sdmvstra, wtmec2yr, ridageyr, sex, indfmpir, ethnicity, 
         smoker_home, bmxbmi_cdc_sds, bmxbmi_cat_perc, all_of(sig_vars_lab), 
         inAnalysis) %>%
  pivot_longer(cols=all_of(sig_vars_lab), names_to = "variable", values_to = "value") %>% 
  mutate(value=as.numeric(value)) %>%
  group_by(variable) %>%
  do(tidy(svyglm(formula_int, data = ., 
                 design=subset(svydesign(id      = ~sdmvpsu,
                                  strata  = ~sdmvstra,
                                  weights = ~wtmec2yr,
                                  nest    = TRUE,
                                  data    = .), inAnalysis==TRUE)))) %>%
  filter(term=="sexMale:value") %>% 
  mutate(Category="Laboratory",
         dataset="nhanesDesign_mec_df_13") %>%
  ungroup()

sig_inter_vars_13 <- results_m_lab_cont13 %>%
  filter(p.value <0.05) %>%
  pull(variable)

modFrame_interactions13 <- data.frame()

for(i in 1:length(sig_inter_vars_13)){
    model <- paste0("bmxbmi_cdc_sds ~ ridageyr + sex + indfmpir + ethnicity + smoker_home + ",
                    sig_inter_vars_13[i], " + ", sig_inter_vars_13[i], "*sex")
  #print(model)
  
  mod <- svyglm(model, design = nhanesTarget_mec_13)
  modFrame <- tidy(mod)
  modFrame$var_name <- str_replace(sig_inter_vars_13[i], pattern="_tr", replacement = "") 
  modFrame <- modFrame %>% 
  left_join(., vars_summary_13, by = "var_name")
  
  #print(modFrame)
  
  modFrame_interactions13 <- rbind(modFrame_interactions13, modFrame) 
  rm(model, mod, modFrame)
  
}

```

Model details -- survey 2003-2004 using the interaction term
 
`r modFrame_interactions03 %>% regulartable() %>% set_table_properties(layout = "autofit") %>% fontsize(size = 8, part = "body")`

Model details -- survey 2013-2014 using the interaction term

`r modFrame_interactions13 %>% regulartable() %>% set_table_properties(layout = "autofit") %>% fontsize(size = 8, part = "body")`

### Focus on uric acid (dataset 2003-2004) and alanine aminotransferase (datasets 2003-2004 and 2013-2014)

```{r S2-RegAnalysisR1-17, echo=FALSE, fig.height=7, fig.width=8.5, message=FALSE, warning=TRUE}

uric_03_model <- svyglm("bmxbmi_cdc_sds ~ ridageyr + sex + indfmpir + ethnicity + smoker_home + lbdsuasi_tr + lbdsuasi_tr*sex", 
                        design=nhanesTarget_mec_03)


figure5 <- sjPlot::plot_model(uric_03_model, type = "pred", show.data = T, 
                              terms = c("lbdsuasi_tr", "sex"), dot.size = 0.5) +
    theme_minimal() + 
    theme(legend.position = "bottom") +
    labs(y="BMI sds", x="Uric Acid", title=NULL, caption="Predicted values for 2003-2004")

figure5

ggsave(figure5, device = "pdf", filename = "figures/figure5.pdf", dpi = 300, width = 5, height=4)
ggsave(figure5, filename = "figures/figure5.png", dpi = 300, width = 5, height=4)

alum_03_model <- svyglm("bmxbmi_cdc_sds ~ ridageyr + sex + indfmpir + ethnicity + smoker_home + lbxsatsi_tr + lbxsatsi_tr*sex", 
                        design=nhanesTarget_mec_03)

alum_13_model <- svyglm("bmxbmi_cdc_sds ~ ridageyr + sex + indfmpir + ethnicity + smoker_home + lbxsatsi_tr + lbxsatsi_tr*sex", 
                        design=nhanesTarget_mec_13)


figure6A <- sjPlot::plot_model(alum_03_model, type = "pred", 
                               show.data = T, terms = c("lbxsatsi_tr", "sex"), dot.size = 0.5) +
    theme_minimal() + 
    theme(legend.position = "right") +
    labs(y="BMI sds", x="Alanine aminotransferase", title="A. Predicted values for 2003-2004")

figure6B <- sjPlot::plot_model(alum_13_model, type = "pred", show.data = T, terms = c("lbxsatsi_tr", "sex"), dot.size = 0.5) +
    theme_minimal() + 
    theme(legend.position = "right") +
    labs(y="BMI sds", x="Alanine aminotransferase", title="B. Predicted values for 2013-2014")

figure6 <- figure6A/figure6B

figure6

ggsave(figure6, device = "pdf", filename = "figures/figure6.pdf", dpi = 300, width=5)
ggsave(figure6, filename = "figures/figure6.png", dpi = 300, width=5)
```

# Session Information

```{r S2-RegAnalysisR1-18 }
sessionInfo()
```

## References

`r kable(report::cite_packages())`
