# Supplementary material for: An exposome-wide association study on body mass index in adolescents using the National Health and Nutrition Examination Survey (NHANES) 2003–2004 and 2013–2014 data
Source: Sci Rep. 2022 May 25;12:8856. doi: 10.1038/s41598-022-12459-z (PMC9132896; doi:10.1038/s41598-022-12459-z)
Supplement: Supplementary file 1 — Supplementary Information. [file 41598_2022_12459_MOESM1_ESM.zip › SupplementaryMaterial_DataAnalysisDetails - Copy/S3_SensitivityAnalysisR1.Rmd]

---
title: "Environment-wide association study on body mass index of 12-18 year-olds, US NHANES 2003-2004 and 2013-2014"
author: "Water and Health Laboratory - Cyprus University of Technology"
output:
  word_document:
    reference_docx: "template.docx"
always_allow_html: true
---

```{r S3-SensitivityAnalysisR1-1, include=FALSE}

ipak <- function(pkg){
  new.pkg <- pkg[!(pkg %in% installed.packages()[, "Package"])]
  if (length(new.pkg)) 
    install.packages(new.pkg, dependencies = TRUE)
  sapply(pkg, require, character.only = TRUE)
}
packages <- c("data.table","Hmisc","haven",
              "survey", "janitor", 
              "tidyverse", "tableone", "broom", "knitr")


ipak(packages)
```

```{r S3-SensitivityAnalysisR1-2, include=FALSE}
vars <- read.csv("vars_summary_used.csv")

catVars <- vars %>%
  filter(type == "catVars") %>%
  pull(variable)
bmi_cat <- vars %>%
  filter(type == "bmi_cat") %>%
  pull(variable)
bmi_cont <- vars %>%
  filter(type == "bmi_cont") %>%
  pull(variable)
contVars <- vars %>%
  filter(type == "contVars") %>%
  pull(variable)
contVarsLab <- vars %>%
  filter(type == "contVarsLab") %>%
  pull(variable)
catVarsLab <- vars %>%
  filter(type == "catVarsLab") %>%
  pull(variable)
nutrition1 <- vars %>%
  filter(type == "nutrition1") %>%
  pull(variable)
contVarsPht <- vars %>%
  filter(type == "contVarsPht") %>%
  pull(variable)
contVarsPhe <- vars %>%
  filter(type == "contVarsPhe") %>%
  pull(variable)

disc_final_total <- readRDS("produceddata/disc_final_total.rds") 

contVarsLab_tr <- paste0(contVarsLab, "_tr")

nutrition1_tr <- paste0(nutrition1, "_tr")
```


```{r S3-SensitivityAnalysisR1-3, echo=FALSE, include=FALSE}

disc_final_total  <- disc_final_total %>%
    mutate(inSensAnalysis=as.factor(case_when((bmxbmi_cat_perc != "Obese") ~"in",
                            TRUE~"out"))) 
disc_final_SensA <- disc_final_total %>%
    filter(inSensAnalysis=="in")

```


```{r S3-SensitivityAnalysisR1-4, include=FALSE}

nhanesDesign_int2yr_df_SensA <-  disc_final_total [,c("seqn", "sdmvpsu", "sdmvstra", "wtint2yr", "inSensAnalysis", catVars, contVars)] 


nhanesDesign_int2yr_SensA <- svydesign(id  = ~sdmvpsu,
                          strata  = ~sdmvstra,
                          weights = ~wtint2yr,
                          nest    = TRUE,
                          data    = nhanesDesign_int2yr_df_SensA)


# Here we use "subset" to tell "nhanesDesign" to look for our study population
nhanesTarget_int2yr_SensA <- subset(nhanesDesign_int2yr_SensA, inSensAnalysis=="in")


nhanesDesign_drd1_df_SensA <- subset(disc_final_SensA[,c("seqn", "sdmvpsu", "sdmvstra", "wtdrd1", "inSensAnalysis", bmi_cont, catVars, contVars, nutrition1, nutrition1_tr)], !is.na(wtdrd1)) ## added bmi_cont for the regression

nhanesDesign_drd1_SensA <- svydesign(id  = ~sdmvpsu,
                          strata  = ~sdmvstra,
                          weights = ~wtdrd1,
                          nest    = TRUE,
                          data    = nhanesDesign_drd1_df_SensA)


# Here we use "subset" to tell "nhanesDesign" to look for our study population
nhanesTarget_drd1_SensA <- subset(nhanesDesign_drd1_SensA, inSensAnalysis=="in")


nhanesDesign_mec_df_SensA <- subset(disc_final_SensA[,c("seqn", "sdmvpsu", "sdmvstra", "wtmec2yr", "inSensAnalysis", bmi_cat, bmi_cont, catVars, "bmxbmi", contVars, catVarsLab, contVarsLab, contVarsLab_tr)], !is.na(wtmec2yr)) ## added catVarsLab

nhanesDesign_mec_SensA <- svydesign(id  = ~sdmvpsu,
                          strata  = ~sdmvstra,
                          weights = ~wtmec2yr,
                          nest    = TRUE,
                          data = nhanesDesign_mec_df_SensA)


# Here we use "subset" to tell "nhanesDesign" to look for our study population
nhanesTarget_mec_SensA <- subset(nhanesDesign_mec_SensA, inSensAnalysis=="in")


saveRDS(nhanesTarget_int2yr_SensA, file = "produceddata/nhanesTarget_int2yr_03_SA.rds")
saveRDS(nhanesTarget_drd1_SensA, file = "produceddata/nhanesTarget_drd1_03_SA.rds")
saveRDS(nhanesTarget_mec_SensA, file = "produceddata/nhanesTarget_mec_03_SA.rds")
saveRDS(nhanesDesign_int2yr_df_SensA, file = "produceddata/nhanesDesign_int2yr_df_03_SA.rds")
saveRDS(nhanesDesign_drd1_df_SensA, file = "produceddata/nhanesDesign_drd1_df_03_SA.rds")
saveRDS(nhanesDesign_mec_df_SensA, file = "produceddata/nhanesDesign_mec_df_03_SA.rds")

vars_summary_03 <- readRDS("produceddata/vars_summary_all_2003.rds") %>% 
  mutate(var_name=tolower(var_name)) %>% 
  add_row(var_name="smoker_home", summary="Smokers at home") %>% 
  add_row(var_name="ethnicity", summary="Ethnicity") %>% 
  add_row(var_name="sex", summary="Sex") %>% 
  add_row(var_name="edu", summary="Educational level") %>%
  add_row(var_name="bmxbmi_cdc_sds", summary="BMI SDS") %>%
  add_row(var_name="bmxbmi_cdc_perc", summary="BMI SDS percentiles") 
```

# Sensitivity Analysis: non-obese target study participants for 2003-2004 dataset

## Univariate regressions non-obese target study participants 2003-2004

```{r S3-SensitivityAnalysisR1-5, echo=FALSE, include=FALSE}
 
# formulas
formula_u<-"bmxbmi_cdc_sds ~ value"


results_u_lab_cont03_SA <-nhanesDesign_mec_df_SensA %>%
  # selecting only the contVarsLab_tr
  select(seqn, sdmvpsu, sdmvstra, wtmec2yr, bmxbmi_cdc_sds, all_of(contVarsLab_tr), inSensAnalysis) %>%
  pivot_longer(cols=all_of(contVarsLab_tr), names_to = "variable", values_to = "value") %>% 
  mutate(value=as.numeric(value)) %>%
  group_by(variable) %>%
  do(tidy(svyglm(formula_u, data = ., 
                 design=subset(svydesign(id      = ~sdmvpsu,
                                  strata  = ~sdmvstra,
                                  weights = ~wtmec2yr,
                                  nest    = TRUE,
                                  data    = .), inSensAnalysis=="in")))) %>%
  filter(term!="(Intercept)") %>% 
  mutate(Category="Laboratory") %>% 
  ungroup()


results_u_lab_cat03 <-nhanesDesign_mec_df_SensA %>% ## use catVarsLab
  # selecting only the caVarsLab
  select(seqn, sdmvpsu, sdmvstra, wtmec2yr, bmxbmi_cdc_sds, all_of(catVarsLab), inSensAnalysis) %>%
    pivot_longer(cols=all_of(catVarsLab), names_to = "variable", values_to = "value") %>%
    #mutate(value=as.numeric(value)) %>%
   group_by(variable) %>%
  do(tidy(svyglm(formula_u, data = ., 
                 design=subset(svydesign(id      = ~sdmvpsu,
                                  strata  = ~sdmvstra,
                                  weights = ~wtmec2yr,
                                  nest    = TRUE,
                                  data    = .), inSensAnalysis=="in")))) %>%
  filter(term!="(Intercept)") %>% 
  mutate(Category="Physical activity") %>% 
  ungroup()


results_u_nutr_03_SA <-nhanesDesign_drd1_df_SensA%>%
  # selecting only the contVarsLab_tr
  select(seqn, sdmvpsu, sdmvstra, wtdrd1, bmxbmi_cdc_sds, all_of(nutrition1_tr), inSensAnalysis) %>%
  pivot_longer(cols=all_of(nutrition1_tr), names_to = "variable", values_to = "value") %>% 
  mutate(value=as.numeric(value)) %>%
  group_by(variable) %>%
  do(tidy(svyglm(formula_u, data = ., 
                 design=subset(svydesign(id      = ~sdmvpsu,
                                  strata  = ~sdmvstra,
                                  weights = ~wtdrd1,
                                  nest    = TRUE,
                                  data    = .), inSensAnalysis== "in")))) %>%
  filter(term!="(Intercept)") %>% 
  mutate(Category="Nutrition (day1)") %>% 
  ungroup()

results_u_03_SA <- bind_rows(results_u_nutr_03_SA, results_u_lab_cont03_SA, results_u_lab_cat03)

# FDR: BH method
results_u_03_SA$fdr <- p.adjust(results_u_03_SA$p.value, method='BH') 


##table with significant associations at fdr<0.05
sig_results_u_03_SA<-results_u_03_SA %>% 
  filter(fdr < 0.05) %>%
  arrange(p.value) %>%
  mutate_if(is.numeric, .funs = ~round(., digits=3)) %>% 
  mutate(var_name=str_replace(variable, "_tr", "")) %>% 
  left_join(., vars_summary_03, by = "var_name") 


```

Univariate regression results for the non-obese study participants - FDR - BH method <0.05

`r sig_results_u_03_SA %>% regulartable() %>% set_table_properties(layout = "autofit") %>% fontsize(size = 8, part = "body")`


## Multivariable regressions non-obese target study participants 2003-2004

```{r S3-SensitivityAnalysisR1-6, echo=FALSE, include=FALSE}

# remove all objects 
rm(list=(setdiff(ls(), c("nhanesDesign_drd1_df_SensA", "nhanesDesign_mec_df_SensA","bmi_cat",
                         "bmi_cont",  "nutrition1", "nutrition1_tr", "catVars","contVars",
                         "contVarsBlood","contVarsLab", "contVarsLab_tr", "catVarsLab",
                         "contVarsPht", "contVarsPhe", "vars_summary_03"))))

# formulas
formula_m<-"bmxbmi_cdc_sds ~ ridageyr + sex + indfmpir + ethnicity + smoker_home + value"

results_m_lab_cont03_SA <-nhanesDesign_mec_df_SensA %>%
  # selecting only the contVarsLab_tr
  select(seqn, sdmvpsu, sdmvstra, wtmec2yr, ridageyr, sex, indfmpir, ethnicity, smoker_home, bmxbmi_cdc_sds, all_of(contVarsLab_tr), inSensAnalysis) %>%
  pivot_longer(cols=all_of(contVarsLab_tr), names_to = "variable", values_to = "value") %>% 
  mutate(value=as.numeric(value)) %>%
  group_by(variable) %>%
  do(tidy(svyglm(formula_m, data = ., 
                 design=subset(svydesign(id      = ~sdmvpsu,
                                  strata  = ~sdmvstra,
                                  weights = ~wtmec2yr,
                                  nest    = TRUE,
                                  data    = .), inSensAnalysis=="in")))) %>%
  filter(term!="(Intercept)", term!="ridageyr",
         term!="sexMale",
         term!="ethnicityNon-Hispanic Black",
         term!="ethnicityNon-Hispanic White",
         term!="ethnicityOther",
         term!="ethnicityOther Hispanic",
         term!="indfmpir",
         term!="smoker_homeYes") %>% 
  mutate(Category="Laboratory")


results_m_lab_cat03_SA <-nhanesDesign_mec_df_SensA %>%
  # selecting only the catVarsLab
  select(seqn, sdmvpsu, sdmvstra, wtmec2yr, ridageyr, sex, indfmpir, ethnicity, smoker_home, bmxbmi_cdc_sds, all_of(catVarsLab), inSensAnalysis) %>%
  pivot_longer(cols=all_of(catVarsLab), names_to = "variable", values_to = "value") %>% 
  #mutate(value=as.numeric(value)) %>%
  group_by(variable) %>%
  do(tidy(svyglm(formula_m, data = ., 
                 design=subset(svydesign(id      = ~sdmvpsu,
                                  strata  = ~sdmvstra,
                                  weights = ~wtmec2yr,
                                  nest    = TRUE,
                                  data    = .), inSensAnalysis=="in")))) %>%
  filter(term!="(Intercept)", term!="ridageyr",
         term!="sexMale",
         term!="ethnicityNon-Hispanic Black",
         term!="ethnicityNon-Hispanic White",
         term!="ethnicityOther",
         term!="ethnicityOther Hispanic",
         term!="indfmpir",
         term!="smoker_homeYes") %>% 
  mutate(Category="Physical activity")


results_m_nutri_cont03_SA <-nhanesDesign_drd1_df_SensA %>%
  select(seqn, sdmvpsu, sdmvstra, wtdrd1, ridageyr, sex, indfmpir, ethnicity, smoker_home, bmxbmi_cdc_sds, all_of(nutrition1_tr), inSensAnalysis) %>%
  pivot_longer(cols=all_of(nutrition1_tr), names_to = "variable", values_to = "value") %>% 
  mutate(value=as.numeric(value)) %>%
  group_by(variable) %>%
  do(tidy(svyglm(formula_m, data = ., 
                 design=subset(svydesign(id      = ~sdmvpsu,
                                  strata  = ~sdmvstra,
                                  weights = ~wtdrd1,
                                  nest    = TRUE,
                                  data    = .), inSensAnalysis=="in")))) %>%
  filter(term!="(Intercept)", term!="ridageyr",
         term!="sexMale",
         term!="ethnicityNon-Hispanic Black",
         term!="ethnicityNon-Hispanic White",
         term!="ethnicityOther",
         term!="ethnicityOther Hispanic",
         term!="indfmpir",
         term!="smoker_homeYes") %>% 
  mutate(Category="Nutrition (day1)")


results_m_03_SA <- bind_rows(results_m_lab_cont03_SA, results_m_lab_cat03_SA, results_m_nutri_cont03_SA)


# FDR: BH method
results_m_03_SA$fdr <- p.adjust(results_m_03_SA$p.value, method='BH') 


##table with significant associations at fdr<0.05
sig_results_m_03_SA<-results_m_03_SA %>% 
  filter(fdr < 0.05) %>%
  arrange(p.value) %>%
  mutate_if(is.numeric, .funs = ~round(., digits=3))%>% 
  mutate(var_name=str_replace(variable, "_tr", "")) %>% 
  left_join(., vars_summary_03, by = "var_name") 

```

Multivariable regression results for the non-obese study participants - FDR - BH method <0.05

`r sig_results_m_03_SA %>% regulartable() %>% set_table_properties(layout = "autofit") %>% fontsize(size = 8, part = "body")`

# Sensitivity analysis in replication dataset: 2013-2014  

```{r S3-SensitivityAnalysisR1-7, echo=FALSE, include=FALSE}

# remove all objects besides the last one
rm(list=(setdiff(ls(), c( "nutrition1", "nutrition1_tr", "bmi_cat", "bmi_cont", 
                          "catVars", "contVars",  "catVarsLab","contVarsLab",
                          "contVarsLab_tr", "contVarsPhe", "contVarsPht"))))

# Load 2013-2014 subset data with non-obese participants
repl_final_total <- readRDS("produceddata/repl_final_total.rds") 

```

```{r S3-SensitivityAnalysisR1-8, echo=FALSE, include=FALSE}

repl_final_total  <- repl_final_total %>%
    mutate(inSensAnalysis=as.factor(case_when((bmxbmi_cat_perc != "Obese") ~"in",
                            TRUE~"out"))) 
repl_final_SensA <- repl_final_total %>%
    filter(inSensAnalysis=="in")

```

```{r S3-SensitivityAnalysisR1-9, include=FALSE}

nhanesDesign_int2yr_df_SensA <-  repl_final_total [,c("seqn", "sdmvpsu", "sdmvstra", "wtint2yr", "inSensAnalysis", catVars, contVars)] 


nhanesDesign_int2yr_SensA <- svydesign(id  = ~sdmvpsu,
                          strata  = ~sdmvstra,
                          weights = ~wtint2yr,
                          nest    = TRUE,
                          data    = nhanesDesign_int2yr_df_SensA)


# Here we use "subset" to tell "nhanesDesign" to look for our study population
nhanesTarget_int2yr_SensA <- subset(nhanesDesign_int2yr_SensA, inSensAnalysis=="in")


nhanesDesign_drd1_df_SensA <- subset(repl_final_total[,c("seqn", "sdmvpsu", "sdmvstra", "wtdrd1", "inSensAnalysis", bmi_cont, catVars, contVars, nutrition1, nutrition1_tr)], !is.na(wtdrd1)) ## added bmi_cont for the regression

nhanesDesign_drd1_SensA <- svydesign(id  = ~sdmvpsu,
                          strata  = ~sdmvstra,
                          weights = ~wtdrd1,
                          nest    = TRUE,
                          data    = nhanesDesign_drd1_df_SensA)


# Here we use "subset" to tell "nhanesDesign" to look for our study population
nhanesTarget_drd1_SensA <- subset(nhanesDesign_drd1_SensA, inSensAnalysis=="in")


nhanesDesign_mec_df_SensA <- subset(repl_final_total[,c("seqn", "sdmvpsu", "sdmvstra", "wtmec2yr", "inSensAnalysis", bmi_cat, bmi_cont, catVars, "bmxbmi", contVars, catVarsLab, contVarsLab, contVarsLab_tr)], !is.na(wtmec2yr)) ## added catVarsLab

nhanesDesign_mec_SensA <- svydesign(id  = ~sdmvpsu,
                          strata  = ~sdmvstra,
                          weights = ~wtmec2yr,
                          nest    = TRUE,
                          data = nhanesDesign_mec_df_SensA)


# Here we use "subset" to tell "nhanesDesign" to look for our study population
nhanesTarget_mec_SensA <- subset(nhanesDesign_mec_SensA, inSensAnalysis=="in")

#save R objects
saveRDS(nhanesTarget_int2yr_SensA, file = "produceddata/nhanesTarget_int2yr_13_SA.rds")
saveRDS(nhanesTarget_drd1_SensA, file = "produceddata/nhanesTarget_drd1_13_SA.rds")
saveRDS(nhanesTarget_mec_SensA, file = "produceddata/nhanesTarget_mec_13_SA.rds")
saveRDS(nhanesDesign_int2yr_df_SensA, file = "produceddata/nhanesDesign_int2yr_df_13_SA.rds")
saveRDS(nhanesDesign_drd1_df_SensA, file = "produceddata/nhanesDesign_drd1_df_13_SA.rds")
saveRDS(nhanesDesign_mec_df_SensA, file = "produceddata/nhanesDesign_mec_df_13_SA.rds")

vars_summary_13 <- readRDS("produceddata/vars_summary_all_2013.rds") %>% 
  mutate(var_name=tolower(var_name)) %>% 
  add_row(var_name="smoker_home", summary="Smokers at home") %>% 
  add_row(var_name="ethnicity", summary="Ethnicity") %>% 
  add_row(var_name="sex", summary="Sex") %>% 
  add_row(var_name="edu", summary="Educational level") %>%
  add_row(var_name="bmxbmi_cdc_sds", summary="BMI SDS") %>%
  add_row(var_name="bmxbmi_cdc_perc", summary="BMI SDS percentiles") %>%
  add_row(var_name="urxumasi", summary="Albumin, urine (mg/L)") %>%
  mutate(var_name=str_replace_all(var_name, " ", ""))

```

## Univariate regressions non-obese target study participants 2013-2014

```{r S3-SensitivityAnalysisR1-10, echo=FALSE, include=FALSE}
 
# formulas
formula_u<-"bmxbmi_cdc_sds ~ value"  


results_u_lab_cont13_SA <-nhanesDesign_mec_df_SensA %>%
  # selecting only the contVarsLab_tr
  select(seqn, sdmvpsu, sdmvstra, wtmec2yr, bmxbmi_cdc_sds, all_of(contVarsLab_tr), inSensAnalysis) %>%
  pivot_longer(cols=all_of(contVarsLab_tr), names_to = "variable", values_to = "value") %>% 
  mutate(value=as.numeric(value)) %>%
  group_by(variable) %>%
  do(tidy(svyglm(formula_u, data = ., 
                 design=subset(svydesign(id      = ~sdmvpsu,
                                  strata  = ~sdmvstra,
                                  weights = ~wtmec2yr,
                                  nest    = TRUE,
                                  data    = .), inSensAnalysis=="in")))) %>%
  filter(term!="(Intercept)") %>% 
  mutate(Category="Laboratory") %>% 
  ungroup()


results_u_lab_cat13_SA <-nhanesDesign_mec_df_SensA %>%
  # selecting only the contVarsLab_tr
  select(seqn, sdmvpsu, sdmvstra, wtmec2yr, bmxbmi_cdc_sds, all_of(catVarsLab), inSensAnalysis) %>%
  pivot_longer(cols=all_of(catVarsLab), names_to = "variable", values_to = "value") %>% 
  #mutate(value=as.numeric(value)) %>%
  group_by(variable) %>%
  do(tidy(svyglm(formula_u, data = ., 
                 design=subset(svydesign(id      = ~sdmvpsu,
                                  strata  = ~sdmvstra,
                                  weights = ~wtmec2yr,
                                  nest    = TRUE,
                                  data    = .), inSensAnalysis=="in")))) %>%
  filter(term!="(Intercept)") %>% 
  mutate(Category="Laboratory") %>% 
  ungroup()


results_u_nutr_13_SA <-nhanesDesign_drd1_df_SensA %>%
  # selecting only the contVarsLab_tr
  select(seqn, sdmvpsu, sdmvstra, wtdrd1, bmxbmi_cdc_sds, all_of(nutrition1_tr), inSensAnalysis) %>%
  pivot_longer(cols=all_of(nutrition1_tr), names_to = "variable", values_to = "value") %>% 
  mutate(value=as.numeric(value)) %>%
  group_by(variable) %>%
  do(tidy(svyglm(formula_u, data = ., 
                 design=subset(svydesign(id      = ~sdmvpsu,
                                  strata  = ~sdmvstra,
                                  weights = ~wtdrd1,
                                  nest    = TRUE,
                                  data    = .), inSensAnalysis== "in")))) %>%
  filter(term!="(Intercept)") %>% 
  mutate(Category="Nutrition (day1)") %>% 
  ungroup()

results_u_13_SA <- bind_rows(results_u_lab_cont13_SA,results_u_nutr_13_SA, results_u_lab_cat13_SA)


results_u_13_SA$fdr <- p.adjust(results_u_13_SA$p.value, method='BH') 


##table with significant associations at fdr<0.05
sig_results_u_13_SA<-results_u_13_SA %>% 
  filter(fdr < 0.05) %>%
  arrange(p.value) %>%
  mutate_if(is.numeric, .funs = ~round(., digits=3)) %>% 
  mutate(var_name=str_replace(variable, "_tr", "")) %>% 
  left_join(., vars_summary_13, by = "var_name") %>%
  select(c(summary,Category,estimate,std.error,statistic,p.value,fdr))

```

Univariate regression results for the non-obese study participants - FDR<0.05

`r sig_results_u_13_SA %>% regulartable() %>% set_table_properties(layout = "autofit") %>% fontsize(size = 8, part = "body")`


## Multivariable regressions non-obese target study participants 2013-2014

```{r S3-SensitivityAnalysisR1-11, echo=FALSE, include=FALSE}

# remove all objects 
rm(list=(setdiff(ls(), c("nhanesDesign_mec_df_SensA", "nhanesDesign_drd1_df_SensA", "bmi_cat",
                         "bmi_cont",  "nutrition1","nutrition1_tr","catVars","contVars",
                         "contVarsBlood","contVarsLab", "contVarsLab_tr","catVarsLab",
                         "contVarsPht","contVarsPhe",
                         "vars_summary_13", "vars_summary_03"))))

# formulas
formula_m<-"bmxbmi_cdc_sds ~ ridageyr + sex + indfmpir + ethnicity + smoker_home + value"

results_m_lab_cont13_SA <-nhanesDesign_mec_df_SensA %>%
  # selecting only the contVarsLab_tr
  select(seqn, sdmvpsu, sdmvstra, wtmec2yr, ridageyr, sex, indfmpir, ethnicity, smoker_home, bmxbmi_cdc_sds, all_of(contVarsLab_tr), inSensAnalysis) %>%
  pivot_longer(cols=all_of(contVarsLab_tr), names_to = "variable", values_to = "value") %>% 
  mutate(value=as.numeric(value)) %>%
  group_by(variable) %>%
  do(tidy(svyglm(formula_m, data = ., 
                 design=subset(svydesign(id      = ~sdmvpsu,
                                  strata  = ~sdmvstra,
                                  weights = ~wtmec2yr,
                                  nest    = TRUE,
                                  data    = .), inSensAnalysis=="in")))) %>%
  filter(term!="(Intercept)", term!="ridageyr",
         term!="sexMale",
         term!="ethnicityNon-Hispanic Black",
         term!="ethnicityNon-Hispanic White",
         term!="ethnicityOther",
         term!="ethnicityOther Hispanic",
         term!="indfmpir",
         term!="smoker_homeYes") %>% 
  mutate(Category="Laboratory")


results_m_lab_cat13_SA <-nhanesDesign_mec_df_SensA %>%
  # selecting only the catVarsLab
  select(seqn, sdmvpsu, sdmvstra, wtmec2yr, ridageyr, sex, indfmpir, ethnicity, smoker_home, bmxbmi_cdc_sds, all_of(catVarsLab), inSensAnalysis) %>%
  pivot_longer(cols=all_of(catVarsLab), names_to = "variable", values_to = "value") %>% 
  #mutate(value=as.numeric(value)) %>%
  group_by(variable) %>%
  do(tidy(svyglm(formula_m, data = ., 
                 design=subset(svydesign(id      = ~sdmvpsu,
                                  strata  = ~sdmvstra,
                                  weights = ~wtmec2yr,
                                  nest    = TRUE,
                                  data    = .), inSensAnalysis=="in")))) %>%
  filter(term!="(Intercept)", term!="ridageyr",
         term!="sexMale",
         term!="ethnicityNon-Hispanic Black",
         term!="ethnicityNon-Hispanic White",
         term!="ethnicityOther",
         term!="ethnicityOther Hispanic",
         term!="indfmpir",
         term!="smoker_homeYes") %>% 
  mutate(Category="Physical activity")


results_m_nutri_cont13_SA <-nhanesDesign_drd1_df_SensA %>%
  select(seqn, sdmvpsu, sdmvstra, wtdrd1, ridageyr, sex, indfmpir, ethnicity, smoker_home, bmxbmi_cdc_sds, all_of(nutrition1_tr), inSensAnalysis) %>%
  pivot_longer(cols=all_of(nutrition1_tr), names_to = "variable", values_to = "value") %>% 
  mutate(value=as.numeric(value)) %>%
  group_by(variable) %>%
  do(tidy(svyglm(formula_m, data = ., 
                 design=subset(svydesign(id      = ~sdmvpsu,
                                  strata  = ~sdmvstra,
                                  weights = ~wtdrd1,
                                  nest    = TRUE,
                                  data    = .), inSensAnalysis=="in")))) %>%
  filter(term!="(Intercept)", term!="ridageyr",
         term!="sexMale",
         term!="ethnicityNon-Hispanic Black",
         term!="ethnicityNon-Hispanic White",
         term!="ethnicityOther",
         term!="ethnicityOther Hispanic",
         term!="indfmpir",
         term!="smoker_homeYes") %>% 
  mutate(Category="Nutrition (day1)")


results_m_13_SA <- bind_rows(results_m_lab_cont13_SA, results_m_lab_cat13_SA, results_m_nutri_cont13_SA)


results_m_13_SA$fdr <- p.adjust(results_m_13_SA$p.value, method='BH') 


##table with significant associations at fdr<0.05
sig_results_m_13_SA<-results_m_13_SA %>% 
  filter(fdr < 0.05) %>%
  arrange(p.value) %>%
  mutate_if(is.numeric, .funs = ~round(., digits=3))%>% 
  mutate(var_name=str_replace(variable, "_tr", "")) %>% 
  left_join(., vars_summary_13, by = "var_name") 

```

Multivariable regression results for the non-obese study participants - FDR<0.05

`r sig_results_m_13_SA %>% regulartable() %>% set_table_properties(layout = "autofit") %>% fontsize(size = 8, part = "body")`

# Session Information

```{r S3-SensitivityAnalysisR1-12 }
sessionInfo()
```

`r kable(report::cite_packages())`
