# Supplementary material for: An exposome-wide association study on body mass index in adolescents using the National Health and Nutrition Examination Survey (NHANES) 2003–2004 and 2013–2014 data
Source: Sci Rep. 2022 May 25;12:8856. doi: 10.1038/s41598-022-12459-z (PMC9132896; doi:10.1038/s41598-022-12459-z)
Supplement: Supplementary file 1 — Supplementary Information. [file 41598_2022_12459_MOESM1_ESM.zip › SupplementaryMaterial_DataAnalysisDetails - Copy/vars_summary_used.csv]

variable	type
sex	catVars
smoker_home	catVars
ethnicity	catVars
edu	catVars
bmxbmi_cat_perc	bmi_cat
bmxbmi_cdc_sds	bmi_cont
bmxbmi_cdc_perc	bmi_cont
ridageyr	contVars
indfmpir	contVars
lbdbano	contVarsLab
lbdeono	contVarsLab
lbdlymno	contVarsLab
lbdmono	contVarsLab
lbdneno	contVarsLab
lbxbapct	contVarsLab
lbxeopct	contVarsLab
lbxhct	contVarsLab
lbxhgb	contVarsLab
lbxlypct	contVarsLab
lbxmchsi	contVarsLab
lbxmcvsi	contVarsLab
lbxmopct	contVarsLab
lbxmpsi	contVarsLab
lbxnepct	contVarsLab
lbxpltsi	contVarsLab
lbxrbcsi	contVarsLab
lbxrdw	contVarsLab
lbxwbcsi	contVarsLab
lbdsalsi	contVarsLab
lbdsbusi	contVarsLab
lbdscasi	contVarsLab
lbdschsi	contVarsLab
lbdsgbsi	contVarsLab
lbdsglsi	contVarsLab
lbdsirsi	contVarsLab
lbdsphsi	contVarsLab
lbdstbsi	contVarsLab
lbdstpsi	contVarsLab
lbdstrsi	contVarsLab
lbdsuasi	contVarsLab
lbxsapsi	contVarsLab
lbxsassi	contVarsLab
lbxsatsi	contVarsLab
lbxsc3si	contVarsLab
lbxsclsi	contVarsLab
lbxscr	contVarsLab
lbxsgtsi	contVarsLab
lbxsksi	contVarsLab
lbxsldsi	contVarsLab
lbxsnasi	contVarsLab
lbxsossi	contVarsLab
urxumasi	contVarsLab
lbxcot	contVarsLab
lbxgh	contVarsLab
physical_act	catVarsLab
dr1tkcal	nutrition1
dr1tprot	nutrition1
dr1tcarb	nutrition1
dr1tsugr	nutrition1
dr1tfibe	nutrition1
dr1ttfat	nutrition1
dr1tsfat	nutrition1
dr1tmfat	nutrition1
dr1tpfat	nutrition1
dr1tchol	nutrition1
dr1tatoc	nutrition1
dr1tatoa	nutrition1
dr1tret	nutrition1
dr1tvara	nutrition1
dr1tacar	nutrition1
dr1tbcar	nutrition1
dr1tcryp	nutrition1
dr1tlyco	nutrition1
dr1tlz	nutrition1
dr1tvb1	nutrition1
dr1tvb2	nutrition1
dr1tniac	nutrition1
dr1tvb6	nutrition1
dr1tfola	nutrition1
dr1tfa	nutrition1
dr1tff	nutrition1
dr1tfdfe	nutrition1
dr1tvb12	nutrition1
dr1tb12a	nutrition1
dr1tvc	nutrition1
dr1tvk	nutrition1
dr1tcalc	nutrition1
dr1tphos	nutrition1
dr1tmagn	nutrition1
dr1tiron	nutrition1
dr1tzinc	nutrition1
dr1tcopp	nutrition1
dr1tsodi	nutrition1
dr1tpota	nutrition1
dr1tsele	nutrition1
dr1tcaff	nutrition1
dr1ttheo	nutrition1
dr1talco	nutrition1
dr1tmois	nutrition1
dr1ts040	nutrition1
dr1ts060	nutrition1
dr1ts080	nutrition1
dr1ts100	nutrition1
dr1ts120	nutrition1
dr1ts140	nutrition1
dr1ts160	nutrition1
dr1ts180	nutrition1
dr1tm161	nutrition1
dr1tm181	nutrition1
dr1tm201	nutrition1
dr1tm221	nutrition1
dr1tp182	nutrition1
dr1tp183	nutrition1
dr1tp184	nutrition1
dr1tp204	nutrition1
dr1tp205	nutrition1
dr1tp225	nutrition1
dr1tp226	nutrition1
urxecp	contVarsPht
urxmbp	contVarsPht
urxmc1	contVarsPht
urxmep	contVarsPht
urxmhh	contVarsPht
urxmhp	contVarsPht
urxmib	contVarsPht
urxmnp	contVarsPht
urxmzp	contVarsPht
urxucr_phthalates	contVarsPht
urxbp3	contVarsPhe
urxucr_phenols	contVarsPhe
urxuas	additionalLabVars
lbdbcdsi	additionalLabVars
lbdbpbsi	additionalLabVars
lbdthgsi	additionalLabVars
urxuio	additionalLabVars
urxuhg	additionalLabVars
urxup8	additionalLabVars
urxp02	additionalLabVars
urxp03	additionalLabVars
urxp04	additionalLabVars
urxp06	additionalLabVars
urxp10	additionalLabVars
lbxpfhs	additionalLabVars
lbxpfbs	additionalLabVars
lbxpfde	additionalLabVars
lbxpfhp	additionalLabVars
lbxpfna	additionalLabVars
lbxpfua	additionalLabVars
lbxpfdo	additionalLabVars
